# Supplementary material for: (2E)-3-(4-Chloro­phen­yl)-1-(4-hy­droxy­phen­yl)prop-2-en-1-one
Source: Acta Crystallogr Sect E Struct Rep Online. 2011 Mar 2;67(Pt 4):o756. doi: 10.1107/S160053681100701X (PMC3099984; doi:10.1107/S160053681100701X)
Supplement: Supplementary file 1 [file e-67-0o756-sup1.cif]

##############################################################################
###                                                                        ###
###        Electronic paper (Acta Crystallographica Section E)             ###
###                                                                        ###
##############################################################################
#                                                                            #
# This CIF contains the data in a paper accepted for publication in Acta     #
# Crystallographica Section E. It conforms to the requirements of Notes      #
# for Authors for Section E, and has been peer reviewed under the auspices   #
# of the IUCr Commission on Journals.                                        #
#                                                                            #
# Full details of the Crystallographic Information File format               #
# are given in the paper "The Crystallographic Information File (CIF):       #
# a New Standard Archive File for Crystallography" by S. R. Hall, F. H.      #
# Allen and I. D. Brown [Acta Cryst. (1991), A47, 655-685].                  #
#                                                                            #
# The current version of the core CIF dictionary is obtainable from          #
# ftp://ftp.iucr.org/pub/cif_core.dic. The current version number is 2.4.    #
#                                                                            #
# Software is freely available for graphical display of the structure(s) in  #
# this CIF.  For information consult the CIF home page http://www.iucr.org/  #
# cif/home.html                                                              #
#                                                                            #
# This file may be used for bona fide research purposes within the           #
# scientific community so long as proper attribution is given to the journal # 
# article from which it was obtained.                                        #
#                                                                            #
##############################################################################
                                             
data_global
_audit_creation_method     SHELXL-97
_journal_date_recd_electronic     2011-02-20
_journal_date_accepted     2011-02-23
_journal_name_full     'Acta Crystallographica, Section E'
_journal_year     2011
_journal_volume     67
_journal_issue      4
_journal_page_first     o756
_journal_page_last     o756
_journal_paper_category     QO
_journal_coeditor_code     SJ5108
_publ_contact_author_name     'Jasinski, Jerry P.'
_publ_contact_author_address
;
Department of Chemistry
Keene State College
229 Main Street
Keene, New Hampshire 03435, USA
;
_publ_contact_author_email     jjasinski@keene.edu
_publ_contact_author_fax     ?
_publ_contact_author_phone     '603 358-2563'
_publ_section_title
;
(2<i>E</i>)-3-(4-Chlorophenyl)-1-(4-hydroxyphenyl)prop-2-en-1-one
;
loop_
    _publ_author_name
    _publ_author_address
    'Jasinski, Jerry P.'
;
Department of Chemistry
Keene State College
229 Main Street
Keene, NH 03435-2001, USA
;
    'Butcher, Ray J.'
;
Department of Chemistry
Howard University
525 College Street NW
Washington, DC 20059, USA
;
    'Yathirajan, H. S.'
;
Department of Studies in Chemistry
University of Mysore
Manasagangotri, Mysore 570 006, India
;
    'Sarojini, B.K.'
;
Department of Studies in Chemistry
University of Mysore
Manasagangotri, Mysore 570 006, India
;
    'Musthafa Khaleel, V.'
;
Department of Chemistry
P. A. College of Engineering
Mangalore, 574 153, India
;
data_I
_chemical_name_systematic
;
(2<i>E</i>)-3-(4-Chlorophenyl)-1-(4-hydroxyphenyl)prop-2-en-1-one
;
_chemical_name_common     ?
_chemical_formula_moiety     'C15 H11 Cl O2'
_chemical_formula_sum     'C15 H11 Cl O2'
_chemical_formula_iupac     'C15 H11 Cl O2'
_chemical_formula_weight     258.69
_chemical_melting_point     ?
_symmetry_cell_setting     monoclinic
_symmetry_space_group_name_H-M     'P 21/n'
_symmetry_space_group_name_Hall     '-P 2yn'
loop_
    _symmetry_equiv_pos_as_xyz
    'x, y, z'
    '-x+1/2, y+1/2, -z+1/2'
    '-x, -y, -z'
    'x-1/2, -y-1/2, z-1/2'
_cell_length_a     7.3570(2)
_cell_length_b     15.6450(5)
_cell_length_c     10.4954(3)
_cell_angle_alpha     90.00
_cell_angle_beta     90.518(3)
_cell_angle_gamma     90.00
_cell_volume     1207.97(6)
_cell_formula_units_Z     4
_cell_measurement_reflns_used     4738
_cell_measurement_theta_min     4.6737
_cell_measurement_theta_max     32.4357
_cell_measurement_temperature     200(2)
_exptl_crystal_description     'irregular chunk'
_exptl_crystal_colour     colorless
_exptl_crystal_size_max     0.51
_exptl_crystal_size_mid     0.45
_exptl_crystal_size_min     0.36
_exptl_crystal_density_diffrn     1.422
_exptl_crystal_density_meas     ?
_exptl_crystal_density_method     'not measured'
_exptl_crystal_F_000     536
_exptl_absorpt_coefficient_mu     0.305
_exptl_absorpt_correction_type     multi-scan
_exptl_absorpt_process_details
;
(CrysAlis RED; Oxford Diffraction, 2007)
;
_exptl_absorpt_correction_T_min     0.98398
_exptl_absorpt_correction_T_max     1.00000
_exptl_special_details
;
;
_diffrn_ambient_temperature     200(2)
_diffrn_radiation_type     MoK\a
_diffrn_radiation_wavelength     0.71073
_diffrn_radiation_source     'fine-focus sealed tube'
_diffrn_radiation_monochromator     graphite
_diffrn_measurement_device_type     'Oxford Diffraction Gemini'
_diffrn_measurement_method     '\f and \w'
_diffrn_detector_area_resol_mean     10.5081
_diffrn_reflns_number     10126
_diffrn_reflns_av_R_equivalents     0.0223
_diffrn_reflns_av_sigmaI/netI     0.0331
_diffrn_reflns_theta_min     4.68
_diffrn_reflns_theta_max     32.64
_diffrn_reflns_theta_full     25.00
_diffrn_measured_fraction_theta_max     0.910
_diffrn_measured_fraction_theta_full     0.993
_diffrn_reflns_limit_h_min     -10
_diffrn_reflns_limit_h_max     10
_diffrn_reflns_limit_k_min     -23
_diffrn_reflns_limit_k_max     17
_diffrn_reflns_limit_l_min     -11
_diffrn_reflns_limit_l_max     15
_diffrn_standards_number     ?
_diffrn_standards_interval_count     ?
_diffrn_standards_interval_time     ?
_diffrn_standards_decay_%     ?
_refine_special_details
;
Refinement of <i>F</i>^2^ against ALL reflections. The weighted <i>R</i>-factor
<i>wR</i> and goodness of fit <i>S</i> are based on <i>F</i>^2^, conventional
<i>R</i>-factors <i>R</i> are based on <i>F</i>, with <i>F</i> set to zero for
negative <i>F</i>^2^. The threshold expression of <i>F</i>^2^ >
\s(<i>F</i>^2^) is used only for calculating <i>R</i>-factors(gt) <i>etc</i>.
and is not relevant to the choice of reflections for refinement.
<i>R</i>-factors based on <i>F</i>^2^ are statistically about twice as large
as those based on <i>F</i>, and <i>R</i>- factors based on ALL data will be
even larger.
;
_reflns_number_total     4020
_reflns_number_gt     2924
_reflns_threshold_expression     I>2\s(I)
_refine_ls_structure_factor_coef     Fsqd
_refine_ls_matrix_type     full
_refine_ls_R_factor_all     0.0612
_refine_ls_R_factor_gt     0.0406
_refine_ls_wR_factor_gt     0.1093
_refine_ls_wR_factor_ref     0.1150
_refine_ls_goodness_of_fit_ref     1.074
_refine_ls_restrained_S_all     1.074
_refine_ls_number_reflns     4020
_refine_ls_number_parameters     164
_refine_ls_number_restraints     0
_refine_ls_hydrogen_treatment     constr
_refine_ls_weighting_scheme     calc
_refine_ls_weighting_details
                 'calc w=1/[\s^2^(Fo^2^)+(0.0648P)^2^] where P=(Fo^2^+2Fc^2^)/3'
_atom_sites_solution_hydrogens     geom
_atom_sites_solution_primary     direct
_atom_sites_solution_secondary     difmap
_refine_ls_shift/su_max     ?
_refine_ls_shift/su_max_lt     0.001
_refine_ls_shift/su_mean     0.000
_refine_diff_density_max     0.378
_refine_diff_density_min     -0.185
_refine_ls_extinction_method     none
_refine_ls_extinction_coef     ?
loop_
    _atom_type_symbol
    _atom_type_description
    _atom_type_scat_dispersion_real
    _atom_type_scat_dispersion_imag
    _atom_type_scat_source
    'C' 'C' 0.0033 0.0016
                         'International Tables Vol C Tables 4.2.6.8 and 6.1.1.4'
    'H' 'H' 0.0000 0.0000
                         'International Tables Vol C Tables 4.2.6.8 and 6.1.1.4'
    'O' 'O' 0.0106 0.0060
                         'International Tables Vol C Tables 4.2.6.8 and 6.1.1.4'
    'Cl' 'Cl' 0.1484 0.1585
                         'International Tables Vol C Tables 4.2.6.8 and 6.1.1.4'
_computing_data_collection     '<i>CrysAlis PRO</i> (Oxford Diffraction, 2007)'
_computing_cell_refinement     '<i>CrysAlis PRO</i> (Oxford Diffraction, 2007)'
_computing_data_reduction     '<i>CrysAlis RED</i> (Oxford Diffraction, 2007)'
_computing_structure_solution     '<i>SHELXS97</i> (Sheldrick, 2008)'
_computing_structure_refinement     '<i>SHELXL97</i> (Sheldrick, 2008)'
_computing_molecular_graphics     '<i>SHELXTL</i> (Sheldrick, 2008)'
_computing_publication_material     '<i>SHELXTL</i> (Sheldrick, 2008)'
loop_
    _atom_site_type_symbol
    _atom_site_label
    _atom_site_fract_x
    _atom_site_fract_y
    _atom_site_fract_z
    _atom_site_U_iso_or_equiv
    _atom_site_adp_type
    _atom_site_calc_flag
    _atom_site_refinement_flags
    _atom_site_occupancy
    _atom_site_disorder_assembly
    _atom_site_disorder_group
    Cl Cl 0.13335(5) 0.12309(2) 0.03417(3) 0.03910(12) Uani d . 1 . .
    O O1 0.83226(11) -0.31714(6) -0.88736(8) 0.0269(2) Uani d . 1 . .
    H H1O 0.7288 -0.3393 -0.8952 0.032 Uiso calc R 1 . .
    O O2 1.03166(11) -0.08981(6) -0.40899(9) 0.0300(2) Uani d . 1 . .
    C C1 0.86149(15) -0.16357(7) -0.56445(10) 0.0217(2) Uani d . 1 . .
    C C2 1.01626(15) -0.18219(7) -0.63990(11) 0.0233(2) Uani d . 1 . .
    H H2A 1.1307 -0.1587 -0.6162 0.028 Uiso calc R 1 . .
    C C3 1.00442(15) -0.23337(7) -0.74638(11) 0.0240(2) Uani d . 1 . .
    H H3A 1.1090 -0.2440 -0.7964 0.029 Uiso calc R 1 . .
    C C4 0.83821(15) -0.26923(7) -0.77995(11) 0.0218(2) Uani d . 1 . .
    C C5 0.68456(15) -0.25387(8) -0.70399(11) 0.0249(2) Uani d . 1 . .
    H H5A 0.5718 -0.2800 -0.7253 0.030 Uiso calc R 1 . .
    C C6 0.69667(15) -0.20111(8) -0.59876(11) 0.0250(2) Uani d . 1 . .
    H H6A 0.5916 -0.1903 -0.5494 0.030 Uiso calc R 1 . .
    C C7 0.88030(15) -0.10548(7) -0.45464(11) 0.0228(2) Uani d . 1 . .
    C C8 0.71613(16) -0.06563(8) -0.39876(11) 0.0257(2) Uani d . 1 . .
    H H8A 0.5998 -0.0789 -0.4335 0.031 Uiso calc R 1 . .
    C C9 0.72854(16) -0.01152(7) -0.30074(11) 0.0244(2) Uani d . 1 . .
    H H9A 0.8482 0.0042 -0.2753 0.029 Uiso calc R 1 . .
    C C10 0.57985(15) 0.02682(7) -0.22700(11) 0.0232(2) Uani d . 1 . .
    C C11 0.39739(16) 0.00729(8) -0.25006(12) 0.0269(3) Uani d . 1 . .
    H H11A 0.3655 -0.0270 -0.3215 0.032 Uiso calc R 1 . .
    C C12 0.26083(16) 0.03728(8) -0.16994(12) 0.0286(3) Uani d . 1 . .
    H H12A 0.1376 0.0221 -0.1856 0.034 Uiso calc R 1 . .
    C C13 0.30593(17) 0.08902(8) -0.06791(11) 0.0267(3) Uani d . 1 . .
    C C14 0.48422(18) 0.11178(8) -0.04434(12) 0.0296(3) Uani d . 1 . .
    H H14A 0.5144 0.1483 0.0250 0.036 Uiso calc R 1 . .
    C C15 0.61975(17) 0.08026(8) -0.12423(12) 0.0277(3) Uani d . 1 . .
    H H15A 0.7427 0.0957 -0.1080 0.033 Uiso calc R 1 . .
loop_
    _atom_site_aniso_label
    _atom_site_aniso_U_11
    _atom_site_aniso_U_22
    _atom_site_aniso_U_33
    _atom_site_aniso_U_12
    _atom_site_aniso_U_13
    _atom_site_aniso_U_23
    Cl 0.0429(2) 0.0418(2) 0.03272(18) 0.01436(15) 0.01185(14) 0.00176(13)
    O1 0.0232(4) 0.0314(5) 0.0261(4) -0.0042(3) 0.0043(3) -0.0055(3)
    O2 0.0223(4) 0.0345(5) 0.0330(5) 0.0028(4) -0.0034(3) -0.0045(4)
    C1 0.0207(5) 0.0229(5) 0.0216(5) 0.0009(4) 0.0022(4) 0.0022(4)
    C2 0.0175(5) 0.0265(6) 0.0259(6) -0.0006(4) 0.0006(4) 0.0022(5)
    C3 0.0190(5) 0.0280(6) 0.0250(6) 0.0004(4) 0.0053(4) 0.0015(4)
    C4 0.0236(5) 0.0218(5) 0.0203(5) 0.0008(4) 0.0022(4) 0.0034(4)
    C5 0.0185(5) 0.0296(6) 0.0265(6) -0.0049(4) 0.0031(4) 0.0009(5)
    C6 0.0204(5) 0.0296(6) 0.0250(6) -0.0003(4) 0.0057(4) 0.0003(5)
    C7 0.0219(5) 0.0241(6) 0.0226(5) 0.0012(4) 0.0013(4) 0.0033(4)
    C8 0.0203(5) 0.0312(6) 0.0257(6) 0.0018(5) -0.0001(4) -0.0020(5)
    C9 0.0221(5) 0.0250(6) 0.0262(6) -0.0004(4) -0.0004(4) 0.0004(5)
    C10 0.0243(5) 0.0210(5) 0.0241(5) 0.0009(4) 0.0001(4) -0.0003(4)
    C11 0.0265(6) 0.0274(6) 0.0267(6) 0.0013(5) -0.0025(5) -0.0048(5)
    C12 0.0226(6) 0.0319(6) 0.0312(6) 0.0027(5) -0.0010(5) -0.0002(5)
    C13 0.0311(6) 0.0239(6) 0.0251(6) 0.0074(5) 0.0041(5) 0.0028(5)
    C14 0.0381(7) 0.0244(6) 0.0263(6) 0.0012(5) -0.0021(5) -0.0048(5)
    C15 0.0273(6) 0.0268(6) 0.0290(6) -0.0029(5) -0.0031(5) -0.0029(5)
_geom_special_details
;
All e.s.d.'s (except the e.s.d. in the dihedral angle between two l.s. planes)
are estimated using the full covariance matrix. The cell e.s.d.'s are taken
into account individually in the estimation of e.s.d.'s in distances, angles
and torsion angles; correlations between e.s.d.'s in cell parameters are only
used when they are defined by crystal symmetry. An approximate (isotropic)
treatment of cell e.s.d.'s is used for estimating e.s.d.'s involving l.s.
planes.
;
loop_
    _geom_bond_atom_site_label_1
    _geom_bond_atom_site_label_2
    _geom_bond_site_symmetry_2
    _geom_bond_distance
    _geom_bond_publ_flag
    Cl C13 . 1.7517(12) ?
    O1 C4 . 1.3541(14) ?
    O1 H1O . 0.8400 ?
    O2 C7 . 1.2328(14) ?
    C1 C6 . 1.3917(16) ?
    C1 C2 . 1.4230(14) ?
    C1 C7 . 1.4733(16) ?
    C2 C3 . 1.3770(16) ?
    C2 H2A . 0.9500 ?
    C3 C4 . 1.3879(16) ?
    C3 H3A . 0.9500 ?
    C4 C5 . 1.4098(15) ?
    C5 C6 . 1.3811(17) ?
    C5 H5A . 0.9500 ?
    C6 H6A . 0.9500 ?
    C7 C8 . 1.4846(15) ?
    C8 C9 . 1.3348(16) ?
    C8 H8A . 0.9500 ?
    C9 C10 . 1.4734(15) ?
    C9 H9A . 0.9500 ?
    C10 C15 . 1.3939(16) ?
    C10 C11 . 1.3957(17) ?
    C11 C12 . 1.3971(16) ?
    C11 H11A . 0.9500 ?
    C12 C13 . 1.3804(18) ?
    C12 H12A . 0.9500 ?
    C13 C14 . 1.3793(18) ?
    C14 C15 . 1.3984(17) ?
    C14 H14A . 0.9500 ?
    C15 H15A . 0.9500 ?
loop_
    _geom_angle_atom_site_label_1
    _geom_angle_atom_site_label_2
    _geom_angle_atom_site_label_3
    _geom_angle_site_symmetry_1
    _geom_angle_site_symmetry_3
    _geom_angle
    _geom_angle_publ_flag
    C4 O1 H1O . . 109.5 ?
    C6 C1 C2 . . 117.99(10) ?
    C6 C1 C7 . . 122.56(10) ?
    C2 C1 C7 . . 119.45(10) ?
    C3 C2 C1 . . 121.71(10) ?
    C3 C2 H2A . . 119.1 ?
    C1 C2 H2A . . 119.1 ?
    C2 C3 C4 . . 119.35(10) ?
    C2 C3 H3A . . 120.3 ?
    C4 C3 H3A . . 120.3 ?
    O1 C4 C3 . . 117.18(10) ?
    O1 C4 C5 . . 123.03(10) ?
    C3 C4 C5 . . 119.78(10) ?
    C6 C5 C4 . . 120.52(11) ?
    C6 C5 H5A . . 119.7 ?
    C4 C5 H5A . . 119.7 ?
    C5 C6 C1 . . 120.59(10) ?
    C5 C6 H6A . . 119.7 ?
    C1 C6 H6A . . 119.7 ?
    O2 C7 C1 . . 120.32(10) ?
    O2 C7 C8 . . 119.88(11) ?
    C1 C7 C8 . . 119.80(10) ?
    C9 C8 C7 . . 121.37(11) ?
    C9 C8 H8A . . 119.3 ?
    C7 C8 H8A . . 119.3 ?
    C8 C9 C10 . . 128.11(11) ?
    C8 C9 H9A . . 115.9 ?
    C10 C9 H9A . . 115.9 ?
    C15 C10 C11 . . 117.45(10) ?
    C15 C10 C9 . . 119.90(11) ?
    C11 C10 C9 . . 122.49(11) ?
    C10 C11 C12 . . 121.18(11) ?
    C10 C11 H11A . . 119.4 ?
    C12 C11 H11A . . 119.4 ?
    C13 C12 C11 . . 119.66(11) ?
    C13 C12 H12A . . 120.2 ?
    C11 C12 H12A . . 120.2 ?
    C14 C13 C12 . . 120.79(11) ?
    C14 C13 Cl . . 120.34(10) ?
    C12 C13 Cl . . 118.84(10) ?
    C13 C14 C15 . . 118.92(12) ?
    C13 C14 H14A . . 120.5 ?
    C15 C14 H14A . . 120.5 ?
    C10 C15 C14 . . 121.95(11) ?
    C10 C15 H15A . . 119.0 ?
    C14 C15 H15A . . 119.0 ?
loop_
    _geom_torsion_atom_site_label_1
    _geom_torsion_atom_site_label_2
    _geom_torsion_atom_site_label_3
    _geom_torsion_atom_site_label_4
    _geom_torsion_site_symmetry_1
    _geom_torsion_site_symmetry_2
    _geom_torsion_site_symmetry_3
    _geom_torsion_site_symmetry_4
    _geom_torsion
    _geom_torsion_publ_flag
    C6 C1 C2 C3 . . . . 2.13(17) ?
    C7 C1 C2 C3 . . . . -177.42(11) ?
    C1 C2 C3 C4 . . . . -1.28(17) ?
    C2 C3 C4 O1 . . . . 178.21(10) ?
    C2 C3 C4 C5 . . . . -0.86(17) ?
    O1 C4 C5 C6 . . . . -176.85(11) ?
    C3 C4 C5 C6 . . . . 2.17(18) ?
    C4 C5 C6 C1 . . . . -1.29(18) ?
    C2 C1 C6 C5 . . . . -0.81(17) ?
    C7 C1 C6 C5 . . . . 178.72(11) ?
    C6 C1 C7 O2 . . . . 162.67(11) ?
    C2 C1 C7 O2 . . . . -17.81(17) ?
    C6 C1 C7 C8 . . . . -17.34(17) ?
    C2 C1 C7 C8 . . . . 162.18(11) ?
    O2 C7 C8 C9 . . . . 1.20(18) ?
    C1 C7 C8 C9 . . . . -178.78(11) ?
    C7 C8 C9 C10 . . . . -173.67(11) ?
    C8 C9 C10 C15 . . . . 177.89(12) ?
    C8 C9 C10 C11 . . . . 2.43(19) ?
    C15 C10 C11 C12 . . . . -2.62(18) ?
    C9 C10 C11 C12 . . . . 172.94(12) ?
    C10 C11 C12 C13 . . . . 1.71(19) ?
    C11 C12 C13 C14 . . . . 0.26(19) ?
    C11 C12 C13 Cl . . . . -178.00(10) ?
    C12 C13 C14 C15 . . . . -1.18(19) ?
    Cl C13 C14 C15 . . . . 177.05(10) ?
    C11 C10 C15 C14 . . . . 1.68(18) ?
    C9 C10 C15 C14 . . . . -174.00(11) ?
    C13 C14 C15 C10 . . . . 0.19(19) ?
loop_
    _geom_hbond_atom_site_label_D
    _geom_hbond_atom_site_label_H
    _geom_hbond_atom_site_label_A
    _geom_hbond_site_symmetry_A
    _geom_hbond_distance_DH
    _geom_hbond_distance_HA
    _geom_hbond_distance_DA
    _geom_hbond_angle_DHA
    O1 H1O O2 4 0.84 1.83 2.6556(12) 167
    C6 H6A O1 4_556 0.95 2.57 3.5070(13) 169
    C11 H11A O1 4_556 0.95 2.55 3.3382(15) 141
    C14 H14A Cg1 2_656 0.95 2.79 3.7090(14) 163
