# Supplementary material for: (2E)-3-(4-Chloro­phen­yl)-1-(4-hy­droxy­phen­yl)prop-2-en-1-one
Source: Acta Crystallogr Sect E Struct Rep Online. 2011 Mar 2;67(Pt 4):o756. doi: 10.1107/S160053681100701X (PMC3099984; doi:10.1107/S160053681100701X)
Supplement: Supplementary file 2 [file e-67-0o756-Isup2.hkl]

# 
# h,k,l, Fc-squared, Fo-squared, sigma(Fo-squared) and status flag 
# 
data_I
_shelx_title ' hsy488 in P2(1)/n' 
_shelx_refln_list_code          4 
_shelx_F_calc_maximum      114.14 
_exptl_crystal_F_000       536.00 
_reflns_d_resolution_high  0.6589 
 
loop_ 
 _symmetry_equiv_pos_as_xyz 
 'x, y, z' 
 '-x+1/2, y+1/2, -z+1/2' 
 '-x, -y, -z' 
 'x-1/2, -y-1/2, z-1/2' 
 
_cell_length_a     7.3570 
_cell_length_b    15.6450 
_cell_length_c    10.4954 
_cell_angle_alpha  90.000 
_cell_angle_beta   90.518 
_cell_angle_gamma  90.000 
 
_shelx_F_squared_multiplier     1.000 
 
loop_ 
 _refln_index_h 
 _refln_index_k 
 _refln_index_l 
 _refln_F_squared_calc 
 _refln_F_squared_meas 
 _refln_F_squared_sigma 
 _refln_observed_status 
   2   0   0      737.26      727.67      5.16 o 
   4   0   0      589.12      617.94     21.09 o 
   6   0   0      728.39      740.02     15.57 o 
   8   0   0      341.02      362.72     12.87 o 
  10   0   0       30.84       40.67      8.75 o 
   2   1   0     2771.73     2885.95      7.37 o 
   3   1   0      403.65      491.61      6.40 o 
   4   1   0      163.71      164.64      3.33 o 
   5   1   0      244.93      245.54      5.86 o 
   6   1   0     2183.37     2246.86     47.26 o 
   7   1   0      868.67      862.88     21.22 o 
   8   1   0       65.04       56.50      4.28 o 
   9   1   0       38.35       37.33      5.07 o 
  10   1   0        1.08       -1.55      5.01 o 
   2   2   0      139.71      153.56      3.42 o 
   3   2   0        4.14       15.09      1.10 o 
   4   2   0       15.88       10.83      1.07 o 
   5   2   0      617.29      591.41     15.59 o 
   6   2   0     1939.60     1942.12     31.53 o 
   7   2   0      265.52      259.38      6.30 o 
   8   2   0       73.97       77.31      4.25 o 
   9   2   0        9.41       12.95      3.44 o 
  10   2   0        2.24       -1.91      5.37 o 
   1   3   0     5055.20     5337.19     47.10 o 
   2   3   0     1986.83     2060.71     10.52 o 
   3   3   0       56.52       69.58      1.83 o 
   4   3   0       28.43       32.32      1.38 o 
   5   3   0      458.69      445.20      5.52 o 
   6   3   0     1219.47     1232.06     17.91 o 
   7   3   0       35.01       35.42      3.21 o 
   8   3   0       10.67       12.21      3.09 o 
   9   3   0      260.06      280.87     11.88 o 
  10   3   0        0.93        4.00      5.48 o 
   0   4   0      433.79      426.32      8.24 o 
   1   4   0     2060.83     2105.44      7.86 o 
   2   4   0      909.88     1025.79      4.15 o 
   3   4   0      963.01     1125.90      9.71 o 
   4   4   0      923.37      971.99      9.97 o 
   5   4   0        0.10       -0.41      1.27 o 
   6   4   0      178.05      161.25      4.66 o 
   7   4   0        4.26        3.57      2.66 o 
   8   4   0      214.27      225.68      8.94 o 
   9   4   0        1.36        2.55      3.53 o 
  10   4   0       30.99       24.75      6.10 o 
   1   5   0     1569.97     1640.18      7.42 o 
   2   5   0     2170.97     2292.41     12.38 o 
   3   5   0     2264.52     2469.97     10.33 o 
   4   5   0      855.98      967.43      7.01 o 
   5   5   0      344.19      321.09      5.64 o 
   6   5   0        0.67        3.10      1.70 o 
   7   5   0        2.59       -1.39      2.28 o 
   8   5   0        0.42       -0.10      3.02 o 
   9   5   0        4.65        4.57      3.69 o 
  10   5   0       40.51       66.56     11.72 o 
   0   6   0      653.79      773.01      5.81 o 
   1   6   0      760.73      769.24      7.77 o 
   2   6   0      200.46      176.83      4.08 o 
   3   6   0     2890.29     3164.25     14.10 o 
   4   6   0      106.70      122.75      2.05 o 
   5   6   0     1130.60     1140.79     13.01 o 
   6   6   0       83.67       81.74      2.71 o 
   7   6   0        8.98        7.27      2.99 o 
   8   6   0        3.44        3.17      2.96 o 
   9   6   0       67.25       72.95      4.96 o 
  10   6   0       37.25       42.06      4.67 o 
   1   7   0       16.77       14.74      0.67 o 
   2   7   0       60.79       47.99      1.62 o 
   3   7   0     3903.65     4174.86     22.89 o 
   4   7   0        0.10        1.66      0.52 o 
   5   7   0        0.96        0.75      1.10 o 
   6   7   0      359.01      342.93      6.09 o 
   7   7   0       50.42       42.00      3.57 o 
   8   7   0       86.26       78.32      6.35 o 
   9   7   0       11.39       15.12      3.88 o 
  10   7   0      158.84      151.99      6.39 o 
   0   8   0      944.25     1004.27      7.69 o 
   1   8   0       54.81       64.76      1.74 o 
   2   8   0      123.80      143.16      2.82 o 
   3   8   0       31.92       36.16      2.29 o 
   4   8   0      593.96      611.44      5.58 o 
   5   8   0        9.56        9.67      1.82 o 
   6   8   0        0.20       -0.63      2.01 o 
   7   8   0        0.04       -0.73      3.36 o 
   8   8   0      119.00      135.01      6.97 o 
   9   8   0      160.74      187.64      8.30 o 
  10   8   0        0.31       -1.38      5.58 o 
   1   9   0      101.69       80.69      1.66 o 
   2   9   0      311.51      298.06      7.51 o 
   3   9   0      135.10      129.64      4.09 o 
   4   9   0       27.45       25.61      2.60 o 
   5   9   0       60.89       59.00      2.98 o 
   6   9   0       56.38       43.37      4.43 o 
   7   9   0       16.33       14.83      4.66 o 
   8   9   0       42.09       35.71      5.06 o 
   9   9   0       23.31       30.76      5.57 o 
  10   9   0        3.35       -0.11      6.38 o 
   0  10   0     1142.69     1242.70     10.61 o 
   1  10   0      522.50      509.65      4.09 o 
   2  10   0      158.56      163.87      5.51 o 
   3  10   0      189.73      186.01      5.18 o 
   4  10   0        8.14        6.60      2.52 o 
   5  10   0       51.17       49.35      3.03 o 
   6  10   0        4.91        3.40      5.33 o 
   7  10   0       33.79       35.63      4.94 o 
   8  10   0        5.75        5.55      4.00 o 
   9  10   0      206.04      217.63      7.36 o 
  10  10   0       37.54       53.88      9.75 o 
   1  11   0       55.01       50.45      2.22 o 
   2  11   0      293.97      283.10     12.07 o 
   3  11   0      765.29      781.90      9.42 o 
   4  11   0        1.61        1.19      2.55 o 
   5  11   0        0.00       -0.79      2.06 o 
   6  11   0       33.28       39.82      6.65 o 
   7  11   0        3.08        6.14      6.41 o 
   8  11   0       10.38        4.61      4.43 o 
   9  11   0        3.40        4.37      4.41 o 
   0  12   0      170.82      181.17      4.93 o 
   1  12   0      101.80      112.06      2.21 o 
   2  12   0        8.96        6.96      1.87 o 
   3  12   0        3.47        5.32      1.43 o 
   4  12   0       31.05       30.58      3.16 o 
   5  12   0       26.84       24.38      2.73 o 
   6  12   0       23.96       18.54      5.94 o 
   7  12   0       65.66       67.68      8.53 o 
   8  12   0       10.11       10.69      5.19 o 
   9  12   0        0.63        5.39      4.67 o 
   1  13   0       18.13       17.93      1.32 o 
   2  13   0        8.39        7.43      2.11 o 
   3  13   0      391.48      421.47      5.57 o 
   4  13   0        4.41        4.01      2.89 o 
   5  13   0      271.04      268.02      7.74 o 
   6  13   0       37.23       26.40      6.60 o 
   7  13   0       13.71       11.69      6.70 o 
   8  13   0       48.88       57.20      5.04 o 
   0  14   0      424.08      428.29     12.61 o 
   1  14   0      193.17      185.08      4.47 o 
   2  14   0       85.28       86.91      3.31 o 
   3  14   0      164.32      177.39      4.11 o 
   4  14   0        0.07       -1.07      3.02 o 
   5  14   0       21.24       22.80      3.69 o 
   6  14   0       38.00       28.49      7.20 o 
   7  14   0       10.56       16.04      4.55 o 
   8  14   0       12.84       15.83      4.18 o 
   1  15   0       36.55       37.20      2.49 o 
   2  15   0      148.42      140.10      5.05 o 
   3  15   0       14.52       14.92      4.24 o 
   4  15   0       26.00       19.03      3.95 o 
   5  15   0       17.28       17.46      3.82 o 
   6  15   0       18.71       23.22      5.10 o 
   7  15   0        5.47        4.42      6.11 o 
   8  15   0        2.64        3.61      8.00 o 
   0  16   0      102.04      108.03      5.02 o 
   1  16   0       40.47       37.42      2.52 o 
   2  16   0       32.59       33.70      2.87 o 
   3  16   0      225.50      223.05      6.27 o 
   4  16   0       28.20       28.34      3.63 o 
   5  16   0        0.12        3.71      3.14 o 
   6  16   0       54.18       52.05      8.18 o 
   7  16   0       90.94      104.29      7.13 o 
   1  17   0       80.82       75.47      4.74 o 
   2  17   0       13.87       13.77      4.03 o 
   3  17   0       29.52       29.38      3.96 o 
   4  17   0        6.52        8.02      3.53 o 
   5  17   0       11.99       16.63      3.69 o 
   6  17   0        4.78        2.31      5.45 o 
   0  18   0        1.26        2.37      3.19 o 
   1  18   0        3.51        4.50      2.72 o 
   2  18   0       24.09       25.50      7.65 o 
   3  18   0        6.91        8.54      3.49 o 
   4  18   0       20.39       17.93      3.89 o 
   5  18   0        6.52        7.54      4.55 o 
   6  18   0        0.03        3.35      5.95 o 
   1  19   0        0.42        3.24      3.85 o 
   2  19   0      145.88      154.73      8.14 o 
   3  19   0      125.94      122.30      5.75 o 
   4  19   0       47.75       47.33      4.64 o 
   5  19   0       98.13       86.58      8.23 o 
   0  20   0       88.77      106.30      6.08 o 
   1  20   0      150.73      142.18      7.67 o 
   2  20   0        9.04       10.14      4.65 o 
   3  20   0       88.69       92.56      5.57 o 
   4  20   0       24.22       20.15      5.64 o 
   1  21   0        1.76       -3.14      4.96 o 
   2  21   0       83.94       90.44      9.02 o 
   3  21   0      152.31      149.90      6.60 o 
   4  21   0       53.96       59.12      8.67 o 
   1  22   0        0.55       -5.50      5.50 o 
   2  22   0        0.96       -2.78      5.74 o 
   3  22   0        7.22       -3.62      9.00 o 
   1  23   0        5.40       19.55      8.72 o 
   2  23   0       23.88       15.49      9.26 o 
  -9   0   1        1.03        0.96      6.47 o 
  -7   0   1      399.57      400.19     17.88 o 
  -5   0   1      101.94       90.41      5.88 o 
  -3   0   1     3473.88     3707.72     17.37 o 
   3   0   1     6798.43     7081.09     20.84 o 
   5   0   1      348.38      337.30      9.41 o 
   7   0   1      159.23      158.98      8.96 o 
   9   0   1       77.42       75.94      5.41 o 
 -10   1   1        3.63       13.43      5.64 o 
  -9   1   1       83.24       76.50      5.84 o 
  -8   1   1       99.52       97.26      2.93 o 
  -7   1   1      524.32      493.64      6.01 o 
  -6   1   1       82.05       72.73      2.66 o 
  -5   1   1        9.23        8.06      1.38 o 
  -4   1   1      814.42      909.24     10.98 o 
  -3   1   1      672.04      704.28      3.78 o 
  -2   1   1        8.42        7.42      0.46 o 
   2   1   1      106.03      111.64      1.98 o 
   3   1   1        2.73        0.57      0.91 o 
   4   1   1       47.55       31.28      1.86 o 
   5   1   1      194.42      198.27      4.04 o 
   6   1   1       83.03       66.77      5.46 o 
   7   1   1       20.94       21.17      3.96 o 
   8   1   1        1.97        6.29      3.23 o 
   9   1   1       59.28       62.54      4.34 o 
  10   1   1        1.30       -0.36      4.85 o 
 -10   2   1      125.48      123.63      7.49 o 
  -9   2   1       11.53       10.99      3.15 o 
  -8   2   1       18.30       17.76      3.03 o 
  -7   2   1       97.42       93.28      2.52 o 
  -6   2   1       66.93       68.40      4.34 o 
  -5   2   1      461.24      450.06      5.96 o 
  -4   2   1      339.38      365.16      3.60 o 
  -3   2   1       49.13       54.43      1.07 o 
  -2   2   1     1622.99     1661.11      7.32 o 
   2   2   1      374.34      361.51      4.05 o 
   3   2   1      898.98     1019.70      8.78 o 
   4   2   1       12.04       17.36      1.59 o 
   5   2   1       56.50       41.87      2.29 o 
   6   2   1        0.10       -0.52      2.16 o 
   7   2   1       53.54       45.14      4.42 o 
   8   2   1        5.60        3.56      5.40 o 
   9   2   1      168.45      190.08      9.42 o 
  10   2   1        8.90        2.29      5.25 o 
 -10   3   1        2.34       -0.33      5.27 o 
  -9   3   1        0.02       -0.95      2.77 o 
  -8   3   1       55.51       59.16      3.97 o 
  -7   3   1       21.34       20.92      1.64 o 
  -6   3   1       30.90       27.74      1.95 o 
  -5   3   1       11.87        5.93      1.82 o 
  -4   3   1      255.62      255.45      3.05 o 
  -3   3   1       10.98       13.66      0.67 o 
  -2   3   1     1180.96     1155.84     10.81 o 
  -1   3   1     1857.43     1976.12     22.99 o 
   1   3   1     8139.70     8450.51     65.47 o 
   2   3   1      315.29      358.85      6.94 o 
   3   3   1      430.69      463.50      8.29 o 
   4   3   1       79.71      113.81      2.50 o 
   5   3   1        3.02        1.57      1.58 o 
   6   3   1      223.55      212.95      4.69 o 
   7   3   1      655.21      616.31     11.23 o 
   8   3   1        0.07       -1.14      3.23 o 
   9   3   1       43.49       48.85      4.48 o 
  10   3   1        0.01        1.37      5.34 o 
 -10   4   1        6.55        8.98      5.57 o 
  -9   4   1        8.88       11.07      2.92 o 
  -8   4   1        0.14       -0.14      2.65 o 
  -7   4   1       18.24       18.01      2.77 o 
  -6   4   1      161.36      164.79      5.84 o 
  -5   4   1     1682.56     1627.74      7.70 o 
  -4   4   1      416.72      423.40      5.99 o 
  -3   4   1      229.50      222.49      1.95 o 
  -2   4   1        1.67        1.48      0.46 o 
  -1   4   1       64.63       61.16      1.03 o 
   0   4   1       58.76       56.30      1.21 o 
   1   4   1     3238.99     3534.86     32.84 o 
   2   4   1     2384.08     2577.67     12.71 o 
   3   4   1      735.85      656.15      6.49 o 
   4   4   1      517.28      612.57      6.63 o 
   5   4   1        2.46        3.06      1.66 o 
   6   4   1        0.15        0.13      2.14 o 
   7   4   1       51.97       48.58      3.58 o 
   8   4   1       56.28       56.25      3.94 o 
   9   4   1        0.00       -1.66      3.63 o 
  10   4   1       34.10       44.39      6.15 o 
 -10   5   1        1.43        0.40      5.20 o 
  -9   5   1        5.92        3.97      2.81 o 
  -8   5   1       12.44       11.29      3.18 o 
  -7   5   1       33.66       28.96      3.30 o 
  -6   5   1      204.43      191.10      3.77 o 
  -5   5   1      300.05      290.13      5.35 o 
  -4   5   1      260.95      239.72      4.81 o 
  -3   5   1        0.32        2.80      0.55 o 
  -2   5   1     1923.87     2001.20     16.93 o 
  -1   5   1     1646.37     1782.95     18.20 o 
   0   5   1     6261.23     6406.09     11.76 o 
   1   5   1      354.44      317.08      3.08 o 
   2   5   1        0.03        3.69      3.36 o 
   3   5   1      209.61      217.84      2.90 o 
   4   5   1      442.13      436.08      5.15 o 
   5   5   1       37.82       34.06      2.52 o 
   6   5   1      359.35      367.88      5.28 o 
   7   5   1       47.31       42.73      2.67 o 
   8   5   1       96.87      110.60      4.91 o 
   9   5   1       11.06        6.47      3.59 o 
  10   5   1       10.66       11.92      4.62 o 
 -10   6   1       11.30       17.49      4.75 o 
  -9   6   1       10.28       13.01      2.97 o 
  -8   6   1        0.63        1.65      3.02 o 
  -7   6   1      206.24      190.88      5.51 o 
  -6   6   1      134.23      123.59      4.30 o 
  -5   6   1      348.33      361.91      5.22 o 
  -4   6   1       64.21       76.14      1.68 o 
  -3   6   1      203.50      237.29      2.94 o 
  -2   6   1       20.53       11.71      0.68 o 
  -1   6   1      421.13      483.99      3.95 o 
   0   6   1      780.64      840.54      4.65 o 
   1   6   1      413.13      426.88      4.35 o 
   2   6   1     1537.86     1618.93     16.68 o 
   3   6   1       86.19      110.81      1.53 o 
   4   6   1        4.18        4.07      0.76 o 
   5   6   1       19.99       17.35      1.16 o 
   6   6   1      554.75      538.78     10.00 o 
   7   6   1      204.57      200.33      4.46 o 
   8   6   1      186.07      179.75      6.08 o 
   9   6   1        1.19       -0.26      3.67 o 
  10   6   1        6.06        6.93      4.46 o 
 -10   7   1        5.61        4.77      6.02 o 
  -9   7   1       18.92       19.87      3.19 o 
  -8   7   1        4.36        8.56      2.76 o 
  -7   7   1       31.47       34.05      3.39 o 
  -6   7   1        0.03        0.44      3.14 o 
  -5   7   1      182.74      183.32      2.68 o 
  -4   7   1      147.95      190.57      2.61 o 
  -3   7   1      799.73      813.27      7.88 o 
  -2   7   1      142.12      128.49      1.96 o 
  -1   7   1        5.56        4.04      0.79 o 
   0   7   1     1255.10     1240.12      7.50 o 
   1   7   1      861.01      891.86      5.01 o 
   2   7   1        1.01        1.65      0.77 o 
   3   7   1        0.03        0.29      0.92 o 
   4   7   1      154.38      160.90      2.04 o 
   5   7   1       56.47       62.38      2.16 o 
   6   7   1      250.85      292.37      6.46 o 
   7   7   1       80.57       67.86      3.19 o 
   8   7   1        1.68        2.78      3.14 o 
   9   7   1        4.83       12.48      4.25 o 
  10   7   1       12.78       11.99      4.55 o 
 -10   8   1       60.72       72.23      6.40 o 
  -9   8   1       18.32       26.03      4.03 o 
  -8   8   1        7.97        7.00      3.38 o 
  -7   8   1      114.98      112.85      5.61 o 
  -6   8   1       21.56       19.32      3.50 o 
  -5   8   1      188.80      179.42      3.62 o 
  -4   8   1      171.44      185.52      5.42 o 
  -3   8   1      343.64      364.97      4.20 o 
  -2   8   1        7.41        9.23      0.96 o 
  -1   8   1      462.43      464.20      5.75 o 
   0   8   1      407.76      468.75      4.84 o 
   1   8   1       75.87       73.28      1.72 o 
   2   8   1      202.89      205.69      5.74 o 
   3   8   1        8.54        8.09      1.20 o 
   4   8   1        5.95        5.62      1.01 o 
   5   8   1      200.98      182.70     10.76 o 
   6   8   1       81.55       77.74      5.33 o 
   7   8   1      204.13      176.06      5.75 o 
   8   8   1        0.40        3.54      3.30 o 
   9   8   1        0.47        3.33      4.21 o 
  10   8   1        0.22        8.21      8.82 o 
 -10   9   1        0.85       -2.78      6.51 o 
  -9   9   1       35.38       29.89      4.26 o 
  -8   9   1       39.21       43.87      4.21 o 
  -7   9   1       68.74       65.58      4.98 o 
  -6   9   1        0.29        2.97      4.41 o 
  -5   9   1       89.16       88.52      6.88 o 
  -4   9   1      178.41      167.92      3.35 o 
  -3   9   1       79.30       71.46      2.30 o 
  -2   9   1      309.70      358.58      4.80 o 
  -1   9   1      165.50      161.60      2.37 o 
   0   9   1     1491.58     1524.32     10.00 o 
   1   9   1      205.79      220.72      2.70 o 
   2   9   1      300.10      311.58      5.16 o 
   3   9   1        9.01       10.34      2.31 o 
   4   9   1      101.13       97.96      4.07 o 
   5   9   1      230.55      217.96      7.16 o 
   6   9   1      406.62      398.34     13.09 o 
   7   9   1      278.40      244.78     10.50 o 
   8   9   1       24.97       25.52      4.96 o 
   9   9   1        1.16        0.72      4.79 o 
  10   9   1        0.51        2.45      8.48 o 
 -10  10   1        0.06        2.24      9.34 o 
  -9  10   1        9.11        7.67      4.22 o 
  -8  10   1        1.03        2.57      3.30 o 
  -7  10   1       36.07       33.50      3.52 o 
  -6  10   1      480.86      469.13     14.12 o 
  -5  10   1       58.19       49.75      2.49 o 
  -4  10   1       17.08       14.62      2.52 o 
  -3  10   1      404.96      439.92     10.93 o 
  -2  10   1     1032.82     1099.16      7.91 o 
  -1  10   1       39.97       34.59      1.25 o 
   0  10   1        9.04        9.26      1.15 o 
   1  10   1      327.87      363.82      3.62 o 
   2  10   1      150.75      142.76      3.86 o 
   3  10   1        1.46        1.10      2.30 o 
   4  10   1      634.29      664.74     15.70 o 
   5  10   1       23.95       26.70      2.98 o 
   6  10   1       65.64       62.43      3.70 o 
   7  10   1        0.14        1.18      4.63 o 
   8  10   1       36.50       27.21      5.00 o 
   9  10   1       20.52       19.42      5.50 o 
  -9  11   1       17.09       21.06      7.09 o 
  -8  11   1       78.64       77.66      5.07 o 
  -7  11   1       18.29       19.15      3.47 o 
  -6  11   1       63.26       64.05      7.34 o 
  -5  11   1       17.43       19.67      4.56 o 
  -4  11   1       44.85       40.33      5.50 o 
  -3  11   1      106.06      100.48      2.11 o 
  -2  11   1       10.67       11.45      1.59 o 
  -1  11   1        0.84        1.59      0.92 o 
   0  11   1     1137.27     1160.98     10.61 o 
   1  11   1     1033.62     1096.61      8.45 o 
   2  11   1       36.94       34.01      2.45 o 
   3  11   1      123.05      116.75      6.69 o 
   4  11   1        8.57        7.70      3.12 o 
   5  11   1      199.01      188.83      5.46 o 
   6  11   1       73.29       59.03      6.90 o 
   7  11   1        8.86       14.36      5.51 o 
   8  11   1        8.02        0.91      4.87 o 
   9  11   1      101.69      110.34      7.99 o 
  -9  12   1        0.90       -0.44      4.94 o 
  -8  12   1       43.70       38.91      4.23 o 
  -7  12   1      213.06      202.47      6.52 o 
  -6  12   1        5.05        2.16      4.02 o 
  -5  12   1      186.23      172.27      6.73 o 
  -4  12   1       37.36       35.00      3.21 o 
  -3  12   1       34.40       33.61      2.43 o 
  -2  12   1       62.11       63.48      2.57 o 
  -1  12   1      743.41      743.53      5.18 o 
   0  12   1       84.60       92.81      4.01 o 
   1  12   1      407.89      430.88      5.77 o 
   2  12   1       12.96       14.73      2.25 o 
   3  12   1      982.68     1016.23     12.53 o 
   4  12   1      128.42      103.88      6.65 o 
   5  12   1       18.13       16.21      2.46 o 
   6  12   1        9.63        2.00      6.06 o 
   7  12   1       15.96        8.29      6.22 o 
   8  12   1       26.58       22.56      7.83 o 
   9  12   1       18.80       28.10      6.60 o 
  -8  13   1       46.85       55.13      4.96 o 
  -7  13   1      243.15      228.78     12.99 o 
  -6  13   1        6.08        5.48      4.24 o 
  -5  13   1      312.64      303.47      6.54 o 
  -4  13   1       71.75       63.05      3.42 o 
  -3  13   1       90.47       83.99      2.44 o 
  -2  13   1       89.82       97.03      3.22 o 
  -1  13   1       45.80       48.55      2.26 o 
   0  13   1      185.65      176.40      3.70 o 
   1  13   1        1.57        2.47      2.08 o 
   2  13   1        0.00        1.65      2.21 o 
   3  13   1       67.56       74.15      4.68 o 
   4  13   1       15.89       16.60      3.69 o 
   5  13   1       63.13       63.84      5.94 o 
   6  13   1       36.01       27.11      7.21 o 
   7  13   1        8.82       15.55      7.28 o 
   8  13   1       59.74       62.89      6.71 o 
  -8  14   1       10.94       10.73      4.02 o 
  -7  14   1        9.89        7.75      6.87 o 
  -6  14   1       32.74       31.62      4.78 o 
  -5  14   1       32.13       33.28      3.27 o 
  -4  14   1       23.76       23.13      2.94 o 
  -3  14   1       72.71       69.76      3.76 o 
  -2  14   1      135.11      139.41      4.17 o 
  -1  14   1      269.41      294.90      4.80 o 
   0  14   1       25.08       23.74      2.11 o 
   1  14   1       20.85       17.24      2.78 o 
   2  14   1      675.08      697.70      9.71 o 
   3  14   1      367.90      375.90      8.80 o 
   4  14   1      478.97      472.61      9.90 o 
   5  14   1       95.77       85.62      5.38 o 
   6  14   1       94.73       94.32      9.09 o 
   7  14   1        5.29        6.85      6.82 o 
   8  14   1       18.25       15.77      6.09 o 
  -8  15   1       35.62       54.97      9.01 o 
  -7  15   1       11.60       15.66      5.39 o 
  -6  15   1       14.94        6.64      4.61 o 
  -5  15   1      103.39      100.00      5.29 o 
  -4  15   1      100.09      100.50      4.52 o 
  -3  15   1      189.03      184.53     13.23 o 
  -2  15   1       96.19      101.18      3.75 o 
  -1  15   1      330.68      348.18      5.36 o 
   0  15   1       42.33       39.54      2.53 o 
   1  15   1        4.58        4.61      2.24 o 
   2  15   1        9.90       10.03      2.76 o 
   3  15   1       12.30       13.13      3.69 o 
   4  15   1      500.05      484.30     10.35 o 
   5  15   1       10.54       12.24      3.94 o 
   6  15   1       52.66       46.76      7.55 o 
   7  15   1       27.48       28.70      8.00 o 
  -7  16   1       11.82       12.55      5.13 o 
  -6  16   1        0.05       -2.60      4.77 o 
  -5  16   1       13.61       14.61      4.20 o 
  -4  16   1      429.31      428.41      8.23 o 
  -3  16   1      725.64      772.84     13.57 o 
  -2  16   1       48.59       47.49      2.97 o 
  -1  16   1      338.86      335.24      5.55 o 
   0  16   1       14.89       12.32      2.14 o 
   1  16   1      181.41      168.43      4.83 o 
   2  16   1      248.49      240.32     20.10 o 
   3  16   1      161.79      158.21     14.37 o 
   4  16   1      129.06      118.82      6.50 o 
   5  16   1        9.79       11.02      4.17 o 
   6  16   1        0.33       -5.14      5.99 o 
   7  16   1        5.35       -1.18      8.15 o 
  -6  17   1       23.20       14.97     10.44 o 
  -5  17   1       27.08       22.06      4.98 o 
  -4  17   1       26.65       27.46      3.46 o 
  -3  17   1      157.21      162.08      5.80 o 
  -2  17   1      359.86      365.11      9.72 o 
  -1  17   1        0.10        0.22      2.13 o 
   0  17   1        4.66        5.19      2.17 o 
   1  17   1       47.99       52.31      3.31 o 
   2  17   1        9.75        6.40      2.67 o 
   3  17   1        1.34        3.32      3.27 o 
   4  17   1      119.98      130.88      6.92 o 
   5  17   1      206.06      219.33      8.53 o 
   6  17   1       31.95       31.44      7.90 o 
  -6  18   1       28.62       32.46      6.78 o 
  -5  18   1        0.23        0.10      4.47 o 
  -4  18   1        0.07       -0.36      3.42 o 
  -3  18   1       64.54       70.64      5.49 o 
  -2  18   1      810.57      850.98     23.36 o 
  -1  18   1        0.20        1.12      2.30 o 
   0  18   1       42.66       44.92      3.07 o 
   1  18   1        5.90        5.26      2.56 o 
   2  18   1       57.82       52.96      5.44 o 
   3  18   1      133.16      123.45      5.95 o 
   4  18   1       11.36       10.11      3.71 o 
   5  18   1       18.14       22.88      4.13 o 
   6  18   1       31.77       40.90      6.31 o 
  -5  19   1       22.86       13.58      8.63 o 
  -4  19   1      234.58      227.89      9.20 o 
  -3  19   1        0.57        1.41      3.49 o 
  -2  19   1       73.32       66.74      5.73 o 
  -1  19   1       19.52       19.63      4.45 o 
   0  19   1       49.08       48.60      3.64 o 
   1  19   1       21.72       17.50      3.00 o 
   2  19   1       20.22       16.11      4.43 o 
   3  19   1      142.15      140.14      7.66 o 
   4  19   1       13.61       16.92      4.07 o 
   5  19   1      219.22      219.91     10.96 o 
  -4  20   1      189.29      185.09      8.87 o 
  -3  20   1        2.26       -0.12      3.76 o 
  -2  20   1        0.82        1.27      4.14 o 
  -1  20   1       74.04       77.20      5.98 o 
   0  20   1       10.54        6.59      3.28 o 
   1  20   1        0.01       -0.20      4.03 o 
   2  20   1        4.38        6.53      4.89 o 
   3  20   1       87.79      103.46      8.52 o 
   4  20   1        2.24        0.81      4.33 o 
  -4  21   1        3.47        3.97      7.90 o 
  -3  21   1        5.77        1.09      8.46 o 
  -2  21   1        0.94       -4.89      4.93 o 
  -1  21   1      238.33      239.44      9.13 o 
   0  21   1       32.09       38.29      7.38 o 
   1  21   1       57.32       64.25      5.59 o 
   2  21   1      128.79      122.63      7.27 o 
   3  21   1        3.51        3.29      4.35 o 
   4  21   1        4.04        3.90      9.27 o 
  -3  22   1        5.03        2.56      9.05 o 
  -2  22   1        0.08       -4.79      5.96 o 
  -1  22   1       22.91       23.92      7.78 o 
   0  22   1       24.12       30.73      7.54 o 
   1  22   1       12.67        3.52      8.18 o 
   2  22   1      138.64      152.04     11.93 o 
   3  22   1        2.48        2.72      5.98 o 
  -2  23   1       28.89       23.83      9.76 o 
   1  23   1       14.96       19.29      9.85 o 
   2  23   1       74.80       80.21      9.70 o 
 -10   0   2       36.29       51.86      8.06 o 
  -8   0   2       30.05       28.95      3.42 o 
  -6   0   2      428.53      413.37      6.29 o 
  -4   0   2      407.62      446.35      4.62 o 
  -2   0   2      155.20      149.75      1.67 o 
   2   0   2      529.76      512.79      7.50 o 
   4   0   2     1382.91     1411.60     11.35 o 
   6   0   2        8.77        6.06      3.87 o 
   8   0   2      156.44      161.56      9.60 o 
  10   0   2      208.07      232.23     13.14 o 
 -10   1   2        3.63        6.29      5.65 o 
  -9   1   2       86.69       95.40      6.42 o 
  -8   1   2        0.12       -0.37      1.98 o 
  -7   1   2       83.16       79.83      2.16 o 
  -6   1   2      438.66      441.38      4.25 o 
  -5   1   2     2215.38     2176.74      7.72 o 
  -4   1   2        4.07        9.79      0.65 o 
  -3   1   2      151.49      174.36      1.50 o 
  -2   1   2      874.88      957.01      5.48 o 
  -1   1   2     2069.66     2205.52      7.74 o 
   1   1   2     3801.63     4015.90     13.85 o 
   2   1   2     2048.97     2062.00      8.36 o 
   3   1   2     5441.30     6137.26     29.69 o 
   4   1   2       54.88       52.71      1.96 o 
   5   1   2       91.96       84.41      2.83 o 
   6   1   2      186.89      182.49      4.48 o 
   7   1   2        6.36        1.35      3.30 o 
   8   1   2       12.18       10.17      3.82 o 
   9   1   2        9.58        9.54      5.10 o 
  10   1   2       60.83       80.03      7.24 o 
 -10   2   2       16.01        6.62      6.08 o 
  -9   2   2        6.88        6.07      4.82 o 
  -8   2   2        0.88        2.42      2.17 o 
  -7   2   2      251.61      251.53      4.58 o 
  -6   2   2     2554.40     2570.55      9.14 o 
  -5   2   2     1019.45     1017.40      4.56 o 
  -4   2   2      278.55      302.95      2.07 o 
  -3   2   2     6087.47     6403.92     25.27 o 
  -2   2   2     1931.05     2038.95     13.23 o 
  -1   2   2      560.29      573.23      5.11 o 
   0   2   2        2.03        2.56      1.21 o 
   1   2   2    13027.91    12983.25    182.03 o 
   2   2   2       98.66      118.39      2.91 o 
   3   2   2      113.51      126.26      3.43 o 
   4   2   2     1324.71     1605.82     13.06 o 
   5   2   2      505.74      530.86      6.48 o 
   6   2   2        0.20        0.42      2.23 o 
   7   2   2       21.06       13.29      2.72 o 
   8   2   2        6.64        9.42      4.27 o 
   9   2   2       91.00       91.16      6.55 o 
  10   2   2        0.57        2.02      5.28 o 
 -10   3   2      132.40      145.10     16.53 o 
  -9   3   2        9.84       10.60      3.19 o 
  -8   3   2        0.00       -1.62      2.29 o 
  -7   3   2      343.13      339.70      5.51 o 
  -6   3   2      885.32      875.77      5.22 o 
  -5   3   2      600.56      596.79      4.22 o 
  -4   3   2      363.08      389.40      2.27 o 
  -3   3   2     2517.45     2751.70      8.55 o 
  -2   3   2      373.09      347.89      2.35 o 
  -1   3   2     3656.66     3813.53      8.69 o 
   0   3   2    10200.66    10585.59     92.88 o 
   1   3   2     7374.37     7657.38     41.52 o 
   2   3   2      684.53      693.03      7.83 o 
   3   3   2       91.40       99.58      2.90 o 
   4   3   2     1115.99     1264.60     10.58 o 
   5   3   2       15.38       10.76      1.83 o 
   6   3   2      623.48      596.13     11.50 o 
   7   3   2      312.17      274.43      7.06 o 
   8   3   2        0.01        2.68      4.37 o 
   9   3   2       46.11       48.53      4.07 o 
  10   3   2        3.21        5.51      4.75 o 
 -10   4   2        0.03       -0.38      6.34 o 
  -9   4   2      239.82      247.51      7.04 o 
  -8   4   2      546.24      579.60      7.78 o 
  -7   4   2      268.49      247.40      4.94 o 
  -6   4   2      198.20      177.89      2.37 o 
  -5   4   2        0.61        1.62      0.61 o 
  -4   4   2     1069.34     1110.49     11.28 o 
  -3   4   2      583.12      652.52      7.06 o 
  -2   4   2     1192.96     1278.38      9.60 o 
  -1   4   2      261.78      276.82      2.56 o 
   1   4   2      898.46     1017.87      6.41 o 
   2   4   2      736.41      774.54     13.27 o 
   3   4   2      173.35      190.46      3.90 o 
   4   4   2      381.77      400.88      6.34 o 
   5   4   2        5.19        8.13      2.19 o 
   6   4   2       37.23       41.60      2.91 o 
   7   4   2      502.67      512.17      7.82 o 
   8   4   2       21.14       26.93      3.99 o 
   9   4   2       10.97        8.31      3.57 o 
  10   4   2       19.13       20.39      4.50 o 
 -10   5   2       15.39       16.22      5.54 o 
  -9   5   2      219.40      237.41      5.93 o 
  -8   5   2       18.34       22.66      2.93 o 
  -7   5   2       45.52       41.09      2.95 o 
  -6   5   2      108.98      105.90      1.99 o 
  -5   5   2       72.32       67.06      2.59 o 
  -4   5   2        5.17        4.34      0.93 o 
  -3   5   2       91.71       93.86      2.20 o 
  -2   5   2     2082.80     2296.36      7.16 o 
  -1   5   2       41.73       54.84      1.39 o 
   0   5   2     3777.04     4022.53     14.06 o 
   1   5   2      933.05      976.91      6.79 o 
   2   5   2     1010.76     1038.37     10.64 o 
   3   5   2      377.35      386.88      4.35 o 
   4   5   2        8.04        5.59      1.71 o 
   5   5   2      484.59      494.13      7.60 o 
   6   5   2      359.71      399.48      6.50 o 
   7   5   2      466.13      481.49      7.63 o 
   8   5   2      262.14      234.77      5.57 o 
   9   5   2      121.01      139.55      6.10 o 
  10   5   2        1.33        4.63      4.51 o 
 -10   6   2       10.79       15.43      8.53 o 
  -9   6   2      169.27      174.64      5.44 o 
  -8   6   2       63.74       65.81      3.69 o 
  -7   6   2      230.76      232.51      7.25 o 
  -6   6   2        0.25       -0.66      1.88 o 
  -5   6   2       82.78       69.54      3.09 o 
  -4   6   2       12.58       12.31      1.75 o 
  -3   6   2      202.43      177.73      2.35 o 
  -2   6   2      145.56      135.44      1.82 o 
  -1   6   2     1115.27     1183.14      7.93 o 
   0   6   2      498.14      535.35      4.34 o 
   1   6   2      459.34      470.42     11.29 o 
   2   6   2        0.95       -0.04      0.69 o 
   3   6   2       23.36       21.11      1.58 o 
   4   6   2        0.00        0.71      1.18 o 
   5   6   2      413.14      462.92      7.31 o 
   6   6   2     1559.40     1471.44     27.62 o 
   7   6   2       46.56       45.92      2.91 o 
   8   6   2        2.09        5.11      3.30 o 
   9   6   2       67.95       81.73      5.45 o 
  10   6   2       11.18       13.65      4.56 o 
 -10   7   2       15.50       14.31      5.66 o 
  -9   7   2       62.81       65.22      4.61 o 
  -8   7   2        2.57        3.08      2.92 o 
  -7   7   2        1.92        3.46      2.72 o 
  -6   7   2       55.38       57.38      3.35 o 
  -5   7   2       55.75       53.09      3.07 o 
  -4   7   2      171.51      154.99      4.74 o 
  -3   7   2      739.68      758.25     11.95 o 
  -2   7   2     3672.34     3798.56     14.17 o 
  -1   7   2      892.01      915.52      8.43 o 
   0   7   2       50.17       70.09      1.50 o 
   1   7   2      823.19      913.83      5.75 o 
   2   7   2      143.74      174.50      2.38 o 
   3   7   2      275.36      263.42      4.72 o 
   4   7   2       21.93       22.60      1.68 o 
   5   7   2        2.40        0.79      1.18 o 
   6   7   2      448.54      451.29      6.92 o 
   7   7   2        9.50       18.33      2.56 o 
   8   7   2       73.16       65.36      6.83 o 
   9   7   2       75.98       87.41      5.59 o 
  10   7   2       28.88       24.20      7.74 o 
 -10   8   2       13.62       12.98      6.57 o 
  -9   8   2        0.03       -1.66      3.73 o 
  -8   8   2      316.21      326.01     14.40 o 
  -7   8   2        2.52        4.77      2.62 o 
  -6   8   2       12.00       11.95      2.78 o 
  -5   8   2        2.03        2.84      2.59 o 
  -4   8   2      355.55      348.92      5.15 o 
  -3   8   2       18.04       28.90      2.01 o 
  -2   8   2      961.84     1017.61      6.38 o 
  -1   8   2     1397.12     1490.92     10.44 o 
   0   8   2       89.12      126.40      3.34 o 
   1   8   2       75.45       81.97      2.05 o 
   2   8   2       62.53       57.47      1.96 o 
   3   8   2      166.00      163.64      3.06 o 
   4   8   2      122.69      136.69      3.18 o 
   5   8   2       41.45       44.47      3.30 o 
   6   8   2       48.05       57.30      4.22 o 
   7   8   2       12.34        8.57      2.37 o 
   8   8   2        7.49        8.35      3.69 o 
   9   8   2        0.15        2.44      4.04 o 
  10   8   2       35.02       31.06      9.03 o 
 -10   9   2       30.31       36.01      9.04 o 
  -9   9   2       10.65       12.12      3.99 o 
  -8   9   2       13.20       19.91      3.98 o 
  -7   9   2        1.81        5.80      3.01 o 
  -6   9   2       48.44       52.17      4.09 o 
  -5   9   2      110.08      117.20      5.27 o 
  -4   9   2        1.65        1.66      1.10 o 
  -3   9   2      863.03      954.14      8.61 o 
  -2   9   2      397.29      405.17      4.99 o 
  -1   9   2      183.27      177.40      3.00 o 
   0   9   2      731.91      762.86      9.45 o 
   1   9   2      155.58      163.30      2.85 o 
   2   9   2      318.13      300.01      4.02 o 
   3   9   2      529.55      523.19      5.92 o 
   4   9   2      927.81      956.50     11.83 o 
   5   9   2      647.72      605.50      9.15 o 
   6   9   2      165.73      157.58      9.64 o 
   7   9   2        0.07        0.04      5.81 o 
   8   9   2        0.03        0.48      4.29 o 
   9   9   2        7.61        8.72      5.57 o 
  10   9   2       12.78       10.87      9.39 o 
  -9  10   2       31.16       34.67      4.41 o 
  -8  10   2        2.78       -0.05      3.37 o 
  -7  10   2       21.33       14.06      3.31 o 
  -6  10   2      140.42      138.41      5.02 o 
  -5  10   2       88.15       75.40      4.64 o 
  -4  10   2      116.94      119.07      3.58 o 
  -3  10   2      195.91      207.03      5.20 o 
  -2  10   2       15.25       15.77      1.33 o 
  -1  10   2      340.20      365.27      5.20 o 
   0  10   2      504.62      555.90      7.57 o 
   1  10   2      163.31      141.84      4.16 o 
   2  10   2      150.07      148.10      6.50 o 
   3  10   2     1113.08     1155.71     12.63 o 
   4  10   2       29.96       33.12      5.14 o 
   5  10   2      288.07      283.88      6.76 o 
   6  10   2       15.53        9.07      2.99 o 
   7  10   2        2.59        1.00      5.27 o 
   8  10   2       16.50       17.94      4.99 o 
   9  10   2        0.33        4.92      4.89 o 
  -9  11   2       72.38       84.57      8.10 o 
  -8  11   2        3.00        0.84      3.64 o 
  -7  11   2       12.46       11.24      3.18 o 
  -6  11   2      122.38      136.50      6.24 o 
  -5  11   2        2.74        2.42      3.56 o 
  -4  11   2        3.00        1.86      1.80 o 
  -3  11   2      399.99      413.33      3.83 o 
  -2  11   2      258.96      260.64      2.61 o 
  -1  11   2       41.49       43.59      2.38 o 
   0  11   2        6.76        3.91      1.81 o 
   1  11   2       21.73       17.83      2.34 o 
   2  11   2       26.36       21.28      2.52 o 
   3  11   2      367.97      373.74      7.77 o 
   4  11   2       33.56       32.19      3.67 o 
   5  11   2       18.95       14.48      3.18 o 
   6  11   2      120.87      110.43      5.79 o 
   7  11   2       13.00       18.14      6.28 o 
   8  11   2       31.80       37.63      5.32 o 
   9  11   2       45.23       55.59      6.93 o 
  -9  12   2        0.17        6.26      5.11 o 
  -8  12   2       57.75       70.56      5.07 o 
  -7  12   2       60.66       60.85      4.49 o 
  -6  12   2       23.82       19.42      4.25 o 
  -5  12   2        0.10        1.75      3.26 o 
  -4  12   2      143.25      143.17      4.32 o 
  -3  12   2       56.80       50.88      2.14 o 
  -2  12   2       13.60       13.75      1.06 o 
  -1  12   2       85.05       85.28      2.82 o 
   0  12   2      457.11      466.85      6.45 o 
   1  12   2        5.06        2.64      2.06 o 
   2  12   2       38.96       36.87      3.00 o 
   3  12   2      320.53      317.79      7.62 o 
   4  12   2      138.18      126.39      5.85 o 
   5  12   2       19.83       17.37      2.55 o 
   6  12   2      263.21      259.39     12.61 o 
   7  12   2        2.98       10.84      6.71 o 
   8  12   2        8.45       15.49      8.72 o 
   9  12   2       11.91        4.10      7.66 o 
  -9  13   2        8.34       20.64     10.31 o 
  -8  13   2       36.18       34.03      4.49 o 
  -7  13   2       18.94       18.77      3.58 o 
  -6  13   2        7.11        3.81      3.54 o 
  -5  13   2      103.68      110.52      6.23 o 
  -4  13   2       67.39       64.30      3.99 o 
  -3  13   2      114.99      112.98     11.06 o 
  -2  13   2       28.25       27.86      2.32 o 
  -1  13   2      158.01      155.33      4.23 o 
   0  13   2      323.39      318.17      7.26 o 
   1  13   2        0.40       -1.24      2.35 o 
   2  13   2        0.42        0.79      2.21 o 
   3  13   2       17.10       12.28      3.42 o 
   4  13   2        0.02       -1.38      5.23 o 
   5  13   2        2.36       -0.21      3.87 o 
   6  13   2        0.35       -4.67      6.13 o 
   7  13   2        5.00        4.66      7.05 o 
   8  13   2       10.67        3.17      6.31 o 
  -8  14   2       30.84       33.75      4.59 o 
  -7  14   2       96.82       96.52      5.50 o 
  -6  14   2       44.45       48.64      5.20 o 
  -5  14   2        0.02       -0.65      3.60 o 
  -4  14   2        4.10        5.38      2.90 o 
  -3  14   2       50.31       44.54      3.97 o 
  -2  14   2        0.88        1.17      1.77 o 
  -1  14   2        0.46        0.20      1.63 o 
   0  14   2       31.92       29.62      2.78 o 
   1  14   2       63.96       64.06      3.94 o 
   2  14   2      125.89      123.71      4.79 o 
   3  14   2      191.55      184.81      6.81 o 
   4  14   2      157.13      156.83      6.64 o 
   5  14   2        0.32        1.29      3.57 o 
   6  14   2       13.06       14.98      6.40 o 
   7  14   2        2.19        3.39      6.36 o 
   8  14   2       65.77       81.67      9.62 o 
  -8  15   2        0.10       -0.24      8.52 o 
  -7  15   2       18.44       21.34      3.94 o 
  -6  15   2       13.36       12.61      5.10 o 
  -5  15   2        6.49        5.75      4.07 o 
  -4  15   2       17.29       20.18      2.95 o 
  -3  15   2        4.73        4.04      3.88 o 
  -2  15   2      128.06      121.48      3.33 o 
  -1  15   2       32.56       38.95      2.51 o 
   0  15   2      185.60      188.30      5.04 o 
   1  15   2        3.05        5.07      2.48 o 
   2  15   2      352.62      362.26      7.74 o 
   3  15   2       35.60       32.05      3.96 o 
   4  15   2        7.10        5.91      4.82 o 
   5  15   2       61.52       64.16      5.55 o 
   6  15   2       12.46       13.59      7.73 o 
   7  15   2       14.75       24.80      6.72 o 
  -8  16   2        8.99       -2.63     10.76 o 
  -7  16   2       30.04       33.27      4.64 o 
  -6  16   2       55.71       46.91      6.23 o 
  -5  16   2       90.62       94.68      6.65 o 
  -4  16   2        8.82       12.71      2.91 o 
  -3  16   2       37.17       32.14      4.66 o 
  -2  16   2        0.84        4.08      3.92 o 
  -1  16   2       14.16       10.75      2.16 o 
   0  16   2       31.84       30.42      2.78 o 
   1  16   2      208.79      201.55      6.40 o 
   2  16   2        2.79        4.04      2.87 o 
   3  16   2       89.05       85.99      5.60 o 
   4  16   2       54.63       54.61      5.20 o 
   5  16   2       10.39       15.46      4.07 o 
   6  16   2       23.70       22.92      8.51 o 
   7  16   2        0.16       -3.75      7.14 o 
  -6  17   2        1.91        6.18      5.14 o 
  -5  17   2      225.64      218.50      9.31 o 
  -4  17   2       71.99       63.01      6.06 o 
  -3  17   2      355.11      361.72     10.21 o 
  -2  17   2        3.72        3.03      3.88 o 
  -1  17   2        1.76        2.77      2.23 o 
   0  17   2        3.28        3.76      2.44 o 
   1  17   2        2.48        7.53      3.20 o 
   2  17   2       64.57       67.00      4.42 o 
   3  17   2      219.14      214.51     20.58 o 
   4  17   2        4.80        3.77      4.28 o 
   5  17   2        1.83       -3.01      4.54 o 
   6  17   2       26.19       26.13      7.01 o 
  -6  18   2       21.52       24.55      5.53 o 
  -5  18   2       97.79      104.43      7.29 o 
  -4  18   2       32.59       29.21      4.70 o 
  -3  18   2       56.12       64.71      4.54 o 
  -2  18   2      102.72      109.48      6.57 o 
  -1  18   2       57.04       54.05      4.05 o 
   0  18   2       40.64       37.66      3.37 o 
   1  18   2      236.03      254.90      6.24 o 
   2  18   2        4.97        9.67      6.28 o 
   3  18   2        6.83       -0.88      4.56 o 
   4  18   2        4.85        0.14      4.60 o 
   5  18   2        3.71        2.83      5.07 o 
   6  18   2        1.24        4.79      7.81 o 
  -5  19   2       24.15       22.19      5.88 o 
  -4  19   2       20.25       20.66      8.58 o 
  -3  19   2       13.66       15.65      4.59 o 
  -2  19   2       10.52        7.26      4.53 o 
  -1  19   2       20.18       22.97      3.66 o 
   0  19   2        3.88        3.94      2.88 o 
   1  19   2       16.80       16.66      3.01 o 
   2  19   2      161.43      154.32      7.24 o 
   3  19   2       38.83       43.47      4.35 o 
   4  19   2        1.04       -2.32      4.46 o 
   5  19   2       19.73       16.54      5.50 o 
  -4  20   2       55.19       62.83     12.62 o 
  -3  20   2        0.20        2.80      5.35 o 
  -2  20   2        8.83        4.93      4.85 o 
  -1  20   2        2.13        4.09      4.02 o 
   0  20   2        0.04        3.86      4.02 o 
   1  20   2        5.84        7.40      4.05 o 
   2  20   2       19.84       24.75      4.88 o 
   3  20   2       58.54       64.86      5.05 o 
   4  20   2        0.06       -1.73      4.22 o 
   5  20   2        1.62        0.94      8.83 o 
  -3  21   2        0.01        5.56      5.45 o 
  -2  21   2      102.31       90.21     14.26 o 
  -1  21   2       59.95       61.18      7.72 o 
   0  21   2       21.16       30.16      6.14 o 
   1  21   2        6.71        2.88      4.83 o 
   2  21   2        1.48        1.24      5.05 o 
   3  21   2       38.32       42.40      4.58 o 
   4  21   2       13.84       11.83      5.76 o 
  -3  22   2       41.14       50.02      8.43 o 
  -2  22   2       11.83       17.36      6.23 o 
  -1  22   2        0.12        0.90      7.84 o 
   0  22   2       27.88       31.35      8.10 o 
   1  22   2       47.65       54.80      9.02 o 
   2  22   2        1.17        1.73      4.80 o 
   3  22   2        1.35        7.03      6.48 o 
  -2  23   2       58.11       65.27     10.34 o 
   1  23   2        0.52       -1.34      8.98 o 
  -9   0   3       99.56       97.95      9.61 o 
  -7   0   3      110.94      108.87      3.42 o 
  -5   0   3     2143.89     2110.42      9.34 o 
  -3   0   3     1049.54     1134.97      6.40 o 
  -1   0   3      361.41      410.06      6.21 o 
   1   0   3       41.21       46.75      2.91 o 
   3   0   3        2.14       25.23      2.77 o 
   5   0   3        0.17        2.15      3.85 o 
   7   0   3      864.02      882.35     18.71 o 
   9   0   3        9.53       12.35      6.48 o 
 -10   1   3       11.38       11.17      5.77 o 
  -9   1   3      102.65       89.41     11.10 o 
  -8   1   3        2.26        3.82      2.53 o 
  -7   1   3      125.81      131.87      2.95 o 
  -6   1   3      124.16      109.42      2.51 o 
  -5   1   3      143.15      134.60      1.95 o 
  -4   1   3      147.00      136.33      1.48 o 
  -3   1   3       12.44       16.90      0.74 o 
  -2   1   3      262.65      273.92      1.72 o 
  -1   1   3      609.58      604.74      2.68 o 
   0   1   3     1218.19     1248.19      7.50 o 
   1   1   3     2791.72     2935.50     12.38 o 
   2   1   3      139.32      139.31      2.53 o 
   3   1   3      104.82      100.96      4.85 o 
   4   1   3      236.39      297.05      4.83 o 
   5   1   3        1.31        0.10      1.49 o 
   6   1   3      245.03      240.59      5.90 o 
   7   1   3       13.53       11.48      3.09 o 
   8   1   3        0.12        4.58      4.36 o 
   9   1   3        2.25        1.44      5.20 o 
  10   1   3       30.87       36.09      6.16 o 
 -10   2   3        0.66        1.92      5.66 o 
  -9   2   3       42.03       42.94      7.01 o 
  -8   2   3        2.33        0.14      2.76 o 
  -7   2   3       80.44       69.88      2.38 o 
  -6   2   3      153.61      156.35      2.39 o 
  -5   2   3      165.73      158.03      2.38 o 
  -4   2   3        1.65        2.03      0.46 o 
  -3   2   3      498.44      576.11      5.05 o 
  -2   2   3       25.26       16.41      0.59 o 
  -1   2   3      582.05      601.64      4.51 o 
   0   2   3      954.87      968.34     13.36 o 
   1   2   3        1.53        4.08      1.23 o 
   2   2   3      437.66      428.76      4.22 o 
   3   2   3      667.95      749.58      6.33 o 
   4   2   3      463.10      467.43      6.17 o 
   5   2   3       63.63       57.93      2.41 o 
   6   2   3      172.70      153.84      4.50 o 
   7   2   3       83.59       72.30      3.80 o 
   8   2   3       31.10       33.66      4.62 o 
   9   2   3       34.31       44.87      5.15 o 
  10   2   3       46.26       45.35      7.99 o 
 -10   3   3        0.06        1.88      6.09 o 
  -9   3   3       38.98       38.97      5.31 o 
  -8   3   3       39.03       32.10      2.75 o 
  -7   3   3      127.43      126.96      4.12 o 
  -6   3   3       80.16       82.73      1.70 o 
  -5   3   3       51.27       47.50      1.25 o 
  -4   3   3      396.35      394.14      2.77 o 
  -3   3   3      813.47      856.87      5.53 o 
  -2   3   3     1942.39     2029.15      8.06 o 
  -1   3   3      328.43      368.12      3.95 o 
   0   3   3     3317.31     3492.29     23.69 o 
   1   3   3     2986.64     3122.44      8.06 o 
   2   3   3      652.83      633.98      6.31 o 
   3   3   3       73.91       81.35      2.44 o 
   4   3   3       76.93       83.03      3.07 o 
   5   3   3      221.40      193.58      9.83 o 
   6   3   3      173.01      183.97      7.02 o 
   7   3   3       55.22       50.00      3.56 o 
   8   3   3        5.09        5.39      2.68 o 
   9   3   3       11.64       17.44      5.27 o 
  10   3   3        2.95        5.21      4.41 o 
 -10   4   3        4.17        9.45      5.76 o 
  -9   4   3        5.99        7.95      3.52 o 
  -8   4   3        0.01       -1.38      2.47 o 
  -7   4   3       60.32       54.55      2.88 o 
  -6   4   3       73.68       70.66      2.07 o 
  -5   4   3       54.24       55.34      1.27 o 
  -4   4   3       21.89       16.87      1.38 o 
  -3   4   3      872.15      950.75      5.56 o 
  -2   4   3     1012.82     1070.98      5.18 o 
  -1   4   3      608.22      566.15      5.52 o 
   0   4   3     1330.65     1482.43     16.01 o 
   1   4   3      167.30      170.98      2.79 o 
   2   4   3       44.68       51.57      1.35 o 
   3   4   3     1437.71     1431.22     22.14 o 
   4   4   3       80.71       73.42      7.36 o 
   5   4   3        5.51       10.36      2.41 o 
   6   4   3       10.44       11.05      2.54 o 
   7   4   3      378.89      344.70      6.87 o 
   8   4   3        0.42       -0.83      2.96 o 
   9   4   3        5.65       11.44      4.92 o 
  10   4   3       12.84        5.88      4.53 o 
 -10   5   3        0.12        1.76      9.08 o 
  -9   5   3       37.94       30.32      3.94 o 
  -8   5   3        7.14        7.00      2.52 o 
  -7   5   3       38.38       32.68      2.74 o 
  -6   5   3      767.62      732.98      7.69 o 
  -5   5   3       23.65       24.25      1.66 o 
  -4   5   3       62.21       65.84      2.06 o 
  -3   5   3       60.79       49.80      1.05 o 
  -2   5   3      301.06      313.19      3.19 o 
  -1   5   3      135.43      149.13      2.50 o 
   0   5   3        1.10        2.79      1.23 o 
   1   5   3      120.75      156.39      2.16 o 
   2   5   3        0.06        1.16      1.00 o 
   3   5   3       60.09       54.14      2.20 o 
   4   5   3       22.44       19.49      2.95 o 
   5   5   3      132.80      125.06      4.70 o 
   6   5   3      424.83      398.37      8.59 o 
   7   5   3      305.41      266.21      6.21 o 
   8   5   3        0.21        3.56      2.78 o 
   9   5   3       50.32       50.14      4.83 o 
  10   5   3        6.61        9.42      4.55 o 
 -10   6   3       36.27       47.72      8.97 o 
  -9   6   3        0.76        3.81      4.21 o 
  -8   6   3       13.46       16.08      3.12 o 
  -7   6   3       37.47       35.22      3.18 o 
  -6   6   3      189.42      166.84      5.27 o 
  -5   6   3      868.88      853.01      8.23 o 
  -4   6   3      362.39      370.31      4.27 o 
  -3   6   3      148.37      134.68      2.88 o 
  -2   6   3      853.62      872.23      4.13 o 
  -1   6   3     1183.50     1324.91      7.52 o 
   0   6   3      175.36      176.29      2.93 o 
   1   6   3     2158.10     2475.01     11.66 o 
   2   6   3       17.94       83.55     44.06 o 
   3   6   3        2.09        0.86      1.73 o 
   4   6   3      239.05      235.22      5.23 o 
   5   6   3      108.71       96.09      9.25 o 
   6   6   3        7.86        8.66      2.90 o 
   7   6   3       40.40       56.33      4.44 o 
   8   6   3       12.09        8.29      3.01 o 
   9   6   3       11.83       12.96      3.95 o 
  10   6   3        0.01       -1.97      5.71 o 
 -10   7   3       10.50        3.85      8.50 o 
  -9   7   3        6.83        6.47      3.52 o 
  -8   7   3      169.90      195.20      6.54 o 
  -7   7   3      239.76      219.01      5.82 o 
  -6   7   3        3.00        5.83      2.34 o 
  -5   7   3       51.73       51.87      2.19 o 
  -4   7   3       29.65       27.62      1.46 o 
  -3   7   3      204.17      204.63      3.24 o 
  -2   7   3       35.61       25.79      1.30 o 
  -1   7   3     1142.68     1283.88      7.77 o 
   0   7   3      345.44      336.73      5.10 o 
   1   7   3     9570.17    10055.16     73.41 o 
   2   7   3      153.18      138.23      3.14 o 
   3   7   3       19.59       28.35      3.89 o 
   4   7   3      194.87      205.12      9.35 o 
   5   7   3       74.79       73.59      3.78 o 
   6   7   3       11.90       18.90      4.53 o 
   7   7   3      339.30      307.42      9.01 o 
   8   7   3        6.31        7.44      3.31 o 
   9   7   3      100.85      126.09      7.78 o 
  10   7   3       45.45       31.83      8.75 o 
 -10   8   3        0.07        5.10      6.87 o 
  -9   8   3       16.15       17.22      3.82 o 
  -8   8   3      180.93      174.20      6.01 o 
  -7   8   3       78.62       67.73      3.95 o 
  -6   8   3       10.52        9.01      2.42 o 
  -5   8   3     1441.27     1392.24     11.88 o 
  -4   8   3       21.05       21.98      1.55 o 
  -3   8   3       27.85       25.92      0.95 o 
  -2   8   3      441.63      459.65      4.27 o 
  -1   8   3      983.41     1006.30      7.07 o 
   0   8   3       31.98       35.35      1.89 o 
   1   8   3     1060.02     1127.84      8.72 o 
   2   8   3      382.94      373.67      8.03 o 
   3   8   3     1109.56     1121.33      8.28 o 
   4   8   3       99.45       99.04      4.14 o 
   5   8   3      196.04      179.37      5.36 o 
   6   8   3        0.81        3.70      2.61 o 
   7   8   3        0.05        2.50      2.65 o 
   8   8   3      130.09      127.14      5.62 o 
   9   8   3        3.08       -0.07      4.42 o 
  10   8   3       26.20       49.24      8.83 o 
 -10   9   3       13.94       26.51     10.02 o 
  -9   9   3        2.75        1.26      4.17 o 
  -8   9   3        1.50        3.89      3.23 o 
  -7   9   3       43.58       41.33      3.61 o 
  -6   9   3       20.51       23.79      3.03 o 
  -5   9   3      134.91      110.57      5.07 o 
  -4   9   3      183.12      181.35      3.61 o 
  -3   9   3      182.07      156.71      1.94 o 
  -2   9   3       72.00       68.59      1.73 o 
  -1   9   3      353.62      379.40      5.75 o 
   0   9   3      512.19      525.16      6.56 o 
   1   9   3        3.08       10.60      1.38 o 
   2   9   3      344.21      376.75      4.48 o 
   3   9   3       51.78       47.63      1.93 o 
   4   9   3        6.41        7.15      1.36 o 
   5   9   3        3.38        4.15      2.80 o 
   6   9   3        8.06       14.73      3.39 o 
   7   9   3      296.08      283.62     14.68 o 
   8   9   3      116.29      128.14     10.89 o 
   9   9   3        0.30        5.85      4.88 o 
  -9  10   3       10.84        8.83      4.24 o 
  -8  10   3       43.80       42.49      4.27 o 
  -7  10   3      246.72      241.14      6.59 o 
  -6  10   3       42.39       40.63      3.51 o 
  -5  10   3       78.12       56.81      4.27 o 
  -4  10   3      173.65      158.51      3.46 o 
  -3  10   3      447.74      460.32      3.34 o 
  -2  10   3       86.42       79.28      3.83 o 
  -1  10   3      167.77      192.11      3.34 o 
   0  10   3      249.91      279.20      4.35 o 
   1  10   3      309.00      322.96      4.40 o 
   2  10   3      979.66     1014.49      6.50 o 
   3  10   3      311.58      319.82      4.48 o 
   4  10   3      544.41      526.48      3.70 o 
   5  10   3        1.84        5.85      2.93 o 
   6  10   3      124.39      143.50      5.88 o 
   7  10   3      429.18      430.98      9.34 o 
   8  10   3      188.65      197.83      8.35 o 
   9  10   3       32.16       36.47      7.65 o 
  -9  11   3        0.77        0.47      4.85 o 
  -8  11   3        5.29        4.76      3.66 o 
  -7  11   3       41.44       43.62      4.08 o 
  -6  11   3       29.35       23.40      3.41 o 
  -5  11   3      117.77      105.01      6.89 o 
  -4  11   3       28.29       25.26      2.25 o 
  -3  11   3      783.13      760.74      4.41 o 
  -2  11   3       25.87       19.60      1.77 o 
  -1  11   3       23.11       22.93      1.76 o 
   0  11   3       12.75       12.87      1.66 o 
   1  11   3      210.59      195.00      3.64 o 
   2  11   3        0.92        1.29      1.03 o 
   3  11   3       70.85       62.61      3.76 o 
   4  11   3     1372.84     1359.82     33.36 o 
   5  11   3       34.39       30.44      5.44 o 
   6  11   3      105.64      108.93      5.38 o 
   7  11   3        3.76       12.93      6.97 o 
   8  11   3        7.10        8.97      5.57 o 
   9  11   3       37.35       45.17      8.92 o 
  -9  12   3       83.29       97.68      8.57 o 
  -8  12   3        0.95       -0.89      3.75 o 
  -7  12   3       10.78        8.21      3.51 o 
  -6  12   3        0.59        2.90      2.88 o 
  -5  12   3       40.34       42.05      8.45 o 
  -4  12   3      581.73      548.55     10.60 o 
  -3  12   3      329.96      336.93      3.59 o 
  -2  12   3       34.22       28.63      2.51 o 
  -1  12   3      241.69      223.12      6.39 o 
   0  12   3       59.27       63.73      2.68 o 
   1  12   3        0.00       -0.60      1.33 o 
   2  12   3       13.63       10.43      2.43 o 
   3  12   3      421.46      402.77     27.44 o 
   4  12   3      635.06      631.61     11.27 o 
   5  12   3       23.50       18.80      2.94 o 
   6  12   3       72.79       67.34      4.95 o 
   7  12   3        3.78        0.17      5.66 o 
   8  12   3       13.53       14.96      7.79 o 
  -9  13   3      131.42      135.91     11.17 o 
  -8  13   3       61.21       74.18      5.50 o 
  -7  13   3       16.43       20.59      3.93 o 
  -6  13   3        0.12        1.41      3.04 o 
  -5  13   3        6.22        5.92      3.62 o 
  -4  13   3      118.66      115.74      4.04 o 
  -3  13   3      343.76      343.89      8.67 o 
  -2  13   3     1860.67     1907.30     11.36 o 
  -1  13   3        0.47        0.74      2.03 o 
   0  13   3      106.04       94.49      4.33 o 
   1  13   3       79.33       75.02      5.49 o 
   2  13   3      481.18      487.42      9.38 o 
   3  13   3       37.54       36.45      4.85 o 
   4  13   3      113.26      114.04      5.94 o 
   5  13   3      175.03      168.22     15.09 o 
   6  13   3      211.85      215.91     11.42 o 
   7  13   3       25.19       21.24      7.71 o 
   8  13   3        1.26        1.26      7.52 o 
  -8  14   3        5.63        7.74      5.02 o 
  -7  14   3       34.43       27.95      4.10 o 
  -6  14   3      146.24      155.31      7.54 o 
  -5  14   3        3.06        0.89      3.77 o 
  -4  14   3      232.56      237.53      6.09 o 
  -3  14   3        5.33        3.73      3.19 o 
  -2  14   3     1410.06     1457.40     13.87 o 
  -1  14   3       41.46       37.63      2.98 o 
   0  14   3       76.86       70.92      4.25 o 
   1  14   3       14.26       10.23      2.84 o 
   2  14   3       57.38       50.84      3.76 o 
   3  14   3      139.11      123.37      6.77 o 
   4  14   3      261.67      265.18      8.10 o 
   5  14   3        0.10        4.71      3.96 o 
   6  14   3        8.97       13.06      7.50 o 
   7  14   3       20.49       17.59      8.32 o 
   8  14   3        0.01        6.08      7.06 o 
  -8  15   3      136.70      152.67     11.67 o 
  -7  15   3        6.65        5.58      4.08 o 
  -6  15   3       12.65       15.19      4.88 o 
  -5  15   3       62.41       54.13      5.36 o 
  -4  15   3      103.63      103.37      6.21 o 
  -3  15   3        4.34        4.86      3.86 o 
  -2  15   3       52.75       46.53      2.48 o 
  -1  15   3        3.95        3.00      2.35 o 
   0  15   3      159.20      159.37      6.12 o 
   1  15   3        0.04       -0.70      2.89 o 
   2  15   3      109.77      114.87      8.14 o 
   3  15   3       68.54       66.65      5.06 o 
   4  15   3       24.93       18.87      4.08 o 
   5  15   3      392.07      389.36     10.27 o 
   6  15   3       12.88       14.99      6.83 o 
   7  15   3       12.08       20.94      7.33 o 
  -7  16   3       81.62       73.63      6.93 o 
  -6  16   3        5.66        6.39      5.08 o 
  -5  16   3       22.65       22.55      5.57 o 
  -4  16   3       35.78       27.61      4.57 o 
  -3  16   3       22.79       24.17      4.92 o 
  -2  16   3      128.27      128.91      7.30 o 
  -1  16   3      307.47      316.41      5.65 o 
   0  16   3        1.97        4.26      3.03 o 
   1  16   3       36.69       37.31      3.89 o 
   2  16   3        2.06        0.59      2.96 o 
   3  16   3       89.72       91.19      5.58 o 
   4  16   3       12.16       14.36      6.59 o 
   5  16   3       22.12       21.26      5.19 o 
   6  16   3        0.38       -0.99      8.06 o 
   7  16   3       52.55       49.94      9.09 o 
  -6  17   3       14.14       16.41      4.98 o 
  -5  17   3        4.78        3.53      4.51 o 
  -4  17   3        4.56        5.67      3.95 o 
  -3  17   3        5.00        3.53      4.18 o 
  -2  17   3        0.44        0.71      2.80 o 
  -1  17   3      360.34      351.92      6.53 o 
   0  17   3      282.52      286.92      9.71 o 
   1  17   3       95.72       93.29      5.26 o 
   2  17   3        8.02        7.65      3.33 o 
   3  17   3       20.58       10.88      4.39 o 
   4  17   3       55.11       51.99      5.28 o 
   5  17   3       43.58       40.70      5.22 o 
   6  17   3       14.93       23.97      7.29 o 
  -5  18   3       15.43       12.90      5.43 o 
  -4  18   3        0.33       -0.33      4.50 o 
  -3  18   3        2.97        5.09      4.17 o 
  -2  18   3      171.70      193.18      8.19 o 
  -1  18   3        1.48       -2.04      3.60 o 
   0  18   3       81.69       77.75      4.05 o 
   1  18   3      126.31      117.43      6.57 o 
   2  18   3       32.42       27.75      3.91 o 
   3  18   3       14.81       12.53      4.45 o 
   4  18   3       65.89       62.83      6.04 o 
   5  18   3        3.92        2.51      4.94 o 
  -5  19   3       34.13       42.86      6.31 o 
  -4  19   3       26.78       29.78      6.05 o 
  -3  19   3        3.61        3.36      5.03 o 
  -2  19   3       12.68       12.13      4.69 o 
  -1  19   3       23.26       24.31      4.12 o 
   0  19   3       18.08       24.89      3.16 o 
   1  19   3        6.49       10.61      3.10 o 
   2  19   3       22.07       25.17      7.39 o 
   3  19   3        0.89       -0.18      4.60 o 
   4  19   3        4.81        1.96      4.71 o 
   5  19   3        5.08        3.31      5.06 o 
  -4  20   3      108.31      102.12      8.21 o 
  -3  20   3       41.41       36.77      5.80 o 
  -2  20   3        9.72        7.89      6.96 o 
  -1  20   3      105.30      110.78      8.87 o 
   0  20   3        0.36       -1.42      4.12 o 
   1  20   3       14.67       14.59      7.63 o 
   2  20   3       59.59       55.28      4.49 o 
   3  20   3        0.23        0.22      5.14 o 
   4  20   3        0.02        1.69      5.86 o 
   5  20   3        1.04       16.40      8.58 o 
  -3  21   3       85.40       85.00      7.33 o 
  -1  21   3       31.78       42.48      7.57 o 
   0  21   3        0.90       -1.43      4.96 o 
   1  21   3        0.58        2.88      7.40 o 
   2  21   3        4.09       10.33      4.22 o 
   3  21   3        3.98        4.39      4.54 o 
   4  21   3       61.04       67.37      8.35 o 
  -2  22   3       25.26       18.29      9.08 o 
  -1  22   3        3.12       -4.55      7.92 o 
   1  22   3        8.46        3.06      8.17 o 
   2  22   3        0.01        2.65      6.01 o 
   3  22   3        0.44        1.23      6.33 o 
 -10   0   4        2.41        4.57      8.85 o 
  -8   0   4      637.80      688.63     18.30 o 
  -6   0   4       65.89       73.20      2.38 o 
  -4   0   4     1104.40     1145.66      6.70 o 
  -2   0   4     7219.12     8080.22    126.79 o 
   0   0   4       78.15       81.01      2.91 o 
   2   0   4      948.73      987.61     12.49 o 
   4   0   4      644.62      713.33     19.37 o 
   6   0   4       15.89        9.74      2.76 o 
   8   0   4       72.40       46.90      7.26 o 
  10   0   4        1.92        4.73      7.51 o 
 -10   1   4      160.21      164.58      8.63 o 
  -9   1   4      231.99      226.32      8.75 o 
  -8   1   4       44.75       42.70      3.43 o 
  -7   1   4        5.23        5.38      1.58 o 
  -6   1   4        5.18        5.54      0.94 o 
  -5   1   4        1.88        0.66      0.76 o 
  -4   1   4      793.20      797.17      5.13 o 
  -3   1   4     2005.90     2196.11     16.23 o 
  -2   1   4      996.86     1154.15     10.64 o 
  -1   1   4      397.41      397.04      6.83 o 
   0   1   4        2.89        1.67      0.84 o 
   1   1   4     1132.93     1266.69     13.91 o 
   2   1   4        0.10        1.81      1.50 o 
   3   1   4     1242.51     1270.00      8.62 o 
   4   1   4      587.93      669.27      7.07 o 
   5   1   4        0.02       -0.16      1.48 o 
   6   1   4        1.43        3.43      2.12 o 
   7   1   4       75.86       69.38      3.27 o 
   8   1   4       41.99       36.16      4.85 o 
   9   1   4       74.46       83.50     10.60 o 
  10   1   4        0.88        5.53      6.22 o 
 -10   2   4        0.00        3.07      5.76 o 
  -9   2   4      169.75      164.02     10.49 o 
  -8   2   4       53.94       54.89      3.74 o 
  -7   2   4      153.45      158.06      3.89 o 
  -6   2   4       26.59       22.48      1.37 o 
  -5   2   4      211.92      211.74      2.14 o 
  -4   2   4        3.96        3.29      0.61 o 
  -3   2   4     4531.76     4656.49     15.90 o 
  -2   2   4        0.08        1.55      0.60 o 
  -1   2   4      246.03      237.76      4.40 o 
   0   2   4       33.06       31.59      1.70 o 
   1   2   4     2096.47     2115.47     11.69 o 
   2   2   4        1.58        5.62      1.04 o 
   3   2   4        2.93        4.95      1.63 o 
   4   2   4      644.59      755.57      7.50 o 
   5   2   4      236.08      265.09      4.38 o 
   6   2   4       85.69       63.77      2.89 o 
   7   2   4       93.25       83.33      4.67 o 
   8   2   4        6.82        5.08      3.19 o 
   9   2   4      124.78      136.13      7.28 o 
  10   2   4       21.94       34.31      5.53 o 
 -10   3   4       45.80       46.46      6.45 o 
  -9   3   4        0.04        0.93      4.79 o 
  -8   3   4       24.39       32.45      5.10 o 
  -7   3   4       23.41       25.56      2.50 o 
  -6   3   4       44.60       38.88      1.54 o 
  -5   3   4      978.54      989.35      4.69 o 
  -4   3   4      263.19      243.04      2.65 o 
  -3   3   4      113.78      105.98      1.90 o 
  -2   3   4     1217.00     1231.35      5.22 o 
  -1   3   4     1644.97     1773.91      9.74 o 
   0   3   4      256.08      309.93      4.50 o 
   1   3   4       67.84       79.88      1.85 o 
   2   3   4       23.31       18.15      1.23 o 
   3   3   4     3259.44     3470.34     20.38 o 
   4   3   4      152.63      156.13      3.73 o 
   5   3   4       40.72       31.25      2.31 o 
   6   3   4        0.46        2.12      2.41 o 
   7   3   4       39.67       29.93      3.32 o 
   8   3   4        5.78        6.34      3.53 o 
   9   3   4        1.27       -1.18      4.76 o 
  10   3   4        0.03        2.66      5.68 o 
 -10   4   4       32.76       39.00      9.18 o 
  -9   4   4        2.30        2.01      5.00 o 
  -8   4   4       55.25       59.91      3.41 o 
  -7   4   4        3.50        2.80      2.16 o 
  -6   4   4        2.87        4.79      1.51 o 
  -5   4   4      185.86      182.32      3.26 o 
  -4   4   4      233.94      233.31      4.24 o 
  -3   4   4      212.83      203.81      2.47 o 
  -2   4   4       45.53       40.70      1.08 o 
  -1   4   4        7.62        6.69      0.58 o 
   0   4   4      733.75      931.16      8.01 o 
   1   4   4      190.81      209.53      4.24 o 
   2   4   4      918.15     1024.59      7.86 o 
   3   4   4      108.13      138.92      4.95 o 
   4   4   4       55.79       56.12      2.66 o 
   5   4   4       69.76       66.52      3.77 o 
   6   4   4        2.50        0.62      2.37 o 
   7   4   4       77.73       59.36      4.91 o 
   8   4   4        2.70        2.67      3.06 o 
   9   4   4        7.11        9.16      4.42 o 
  10   4   4      184.97      226.80     10.05 o 
 -10   5   4       17.53       15.60      9.13 o 
  -9   5   4      173.81      181.66      8.68 o 
  -8   5   4       12.56       19.01      3.15 o 
  -7   5   4        2.17       -0.13      2.31 o 
  -6   5   4      513.39      559.13      5.84 o 
  -5   5   4     1066.11     1105.13      7.48 o 
  -4   5   4      467.56      475.66      4.58 o 
  -3   5   4       46.25       41.93      1.70 o 
  -2   5   4      114.67      119.72      2.20 o 
  -1   5   4       73.38       87.25      2.55 o 
   0   5   4      354.38      367.99      4.47 o 
   1   5   4     1697.92     1996.32      8.34 o 
   2   5   4       10.01        4.89      1.09 o 
   3   5   4     1486.87     1529.59      8.73 o 
   4   5   4      132.09      104.02      4.79 o 
   5   5   4      412.99      399.24      7.50 o 
   6   5   4        0.17        0.87      2.81 o 
   7   5   4        3.53        3.46      3.00 o 
   8   5   4        1.93        3.34      2.91 o 
   9   5   4       37.83       41.78      5.32 o 
  10   5   4       24.69       33.91      6.34 o 
 -10   6   4        1.05        0.05      8.51 o 
  -9   6   4        0.06       -4.26      4.67 o 
  -8   6   4        1.55        1.00      2.81 o 
  -7   6   4       91.92      106.87      5.80 o 
  -6   6   4     1684.66     1575.97     12.22 o 
  -5   6   4       64.96       56.36      2.20 o 
  -4   6   4       92.95       87.41      3.09 o 
  -3   6   4      651.00      627.52      4.44 o 
  -2   6   4      107.58      119.38      1.84 o 
  -1   6   4        9.71       12.58      2.32 o 
   0   6   4       16.93       18.95      1.04 o 
   1   6   4     3426.48     3592.54     39.02 o 
   2   6   4      113.09      121.71      5.97 o 
   3   6   4       51.97       58.52      2.98 o 
   4   6   4      334.67      330.12      6.45 o 
   5   6   4        1.77        0.41      2.45 o 
   6   6   4        0.76        1.21      2.80 o 
   7   6   4        0.31       -2.09      2.64 o 
   8   6   4        1.89       -1.07      3.18 o 
   9   6   4        5.02        3.41      4.67 o 
  10   6   4        0.14       -5.47      8.27 o 
 -10   7   4        5.91       16.32     10.05 o 
  -9   7   4       17.38       20.44      5.07 o 
  -8   7   4       10.43        9.59      3.21 o 
  -7   7   4       27.00       23.78      3.07 o 
  -6   7   4      297.55      304.35      4.92 o 
  -5   7   4      334.09      358.07      4.52 o 
  -4   7   4       54.22       53.41      1.90 o 
  -3   7   4        1.44        1.69      0.76 o 
  -2   7   4      269.87      274.91      2.66 o 
  -1   7   4      328.30      340.09      5.80 o 
   0   7   4     1195.29     1393.78     11.07 o 
   1   7   4     1404.56     1524.85     13.37 o 
   2   7   4      490.07      539.15      5.26 o 
   3   7   4       73.67       71.89      4.93 o 
   4   7   4      549.32      537.46      8.17 o 
   5   7   4      112.90       99.98      4.36 o 
   6   7   4      104.05       98.25      4.92 o 
   7   7   4      202.24      185.93      6.67 o 
   8   7   4       40.77       33.65      3.74 o 
   9   7   4      162.60      179.05      7.13 o 
  10   7   4        4.36        9.77      8.16 o 
  -9   8   4        2.31        0.72      4.89 o 
  -8   8   4      233.99      237.97      6.65 o 
  -7   8   4        7.12        3.00      2.90 o 
  -6   8   4       32.76       29.14      3.09 o 
  -5   8   4       24.47       26.10      1.84 o 
  -4   8   4      459.57      447.21      5.74 o 
  -3   8   4       77.00       71.90      1.31 o 
  -2   8   4      321.17      304.90      3.03 o 
  -1   8   4       32.76       27.00      1.68 o 
   0   8   4     6725.57     7003.45     29.97 o 
   1   8   4       83.94       81.89      2.26 o 
   2   8   4      635.43      639.11     13.50 o 
   3   8   4      338.50      325.17     10.01 o 
   4   8   4        3.16        5.77      2.70 o 
   5   8   4      128.19      110.18      6.20 o 
   6   8   4      323.65      309.38      7.60 o 
   7   8   4      316.18      335.97      9.34 o 
   8   8   4        0.00        0.09      3.34 o 
   9   8   4       44.25       47.25      5.09 o 
  -9   9   4        4.42        3.25      5.38 o 
  -8   9   4       23.61       21.72      3.76 o 
  -7   9   4       19.79       20.71      3.34 o 
  -6   9   4      260.20      254.68      6.16 o 
  -5   9   4        0.23        0.72      1.52 o 
  -4   9   4        0.02        1.05      1.24 o 
  -3   9   4        3.51        5.06      0.58 o 
  -2   9   4      358.04      398.95      3.72 o 
  -1   9   4       50.98       52.00      2.22 o 
   0   9   4     1873.24     1969.69     11.19 o 
   1   9   4        8.22       10.24      1.32 o 
   2   9   4      141.71      153.00      3.87 o 
   3   9   4      112.03      109.83      3.36 o 
   4   9   4       12.81       11.32      3.91 o 
   5   9   4       58.59       65.92      5.82 o 
   6   9   4      268.52      270.84      9.89 o 
   7   9   4      102.27       95.38      4.73 o 
   8   9   4       59.66       44.30      4.70 o 
   9   9   4       41.35       45.42      5.95 o 
  -9  10   4        0.15        4.40      4.49 o 
  -8  10   4       60.94       67.76      6.78 o 
  -7  10   4      398.98      419.23      8.34 o 
  -6  10   4      133.48      129.74      4.88 o 
  -5  10   4        2.62        1.65      2.37 o 
  -4  10   4       47.82       45.84      2.84 o 
  -3  10   4      232.37      225.81      2.05 o 
  -2  10   4      173.45      182.49      2.85 o 
  -1  10   4       78.39       67.73      2.63 o 
   0  10   4       65.37       74.27      2.68 o 
   1  10   4        9.13        9.77      1.61 o 
   2  10   4       64.64       68.64      2.46 o 
   3  10   4       73.47       74.69      3.23 o 
   4  10   4      379.12      389.73     14.32 o 
   5  10   4       80.03       86.13      6.41 o 
   6  10   4      297.25      281.18      7.86 o 
   7  10   4        4.41        9.74      3.74 o 
   8  10   4       10.56       15.94      6.56 o 
   9  10   4        1.35        2.97      6.03 o 
  -9  11   4       44.06       53.74      5.20 o 
  -8  11   4       15.88       20.20      4.06 o 
  -7  11   4        0.14        0.88      3.14 o 
  -6  11   4        9.35       13.82      3.09 o 
  -5  11   4        3.29        7.30      2.54 o 
  -4  11   4        0.04        0.49      2.91 o 
  -3  11   4      240.78      234.06      3.54 o 
  -2  11   4     1090.90     1149.30      9.36 o 
  -1  11   4      358.34      370.61      5.48 o 
   0  11   4      323.61      322.54      7.20 o 
   1  11   4       62.56       58.73      2.55 o 
   2  11   4        0.26        0.79      1.28 o 
   3  11   4      388.02      389.35      5.80 o 
   4  11   4       10.33       10.54      3.79 o 
   5  11   4      124.30      118.98      5.62 o 
   6  11   4      192.01      190.90      7.65 o 
   7  11   4       61.75       68.39     13.27 o 
   8  11   4       15.73       10.93      7.65 o 
  -9  12   4       80.16      105.36      7.47 o 
  -8  12   4       30.71       27.37      4.47 o 
  -7  12   4        0.24       -1.24      3.64 o 
  -6  12   4       63.23       58.79      4.10 o 
  -5  12   4       16.98       20.53      3.09 o 
  -4  12   4       16.75       20.11      4.11 o 
  -3  12   4        7.24        6.70      1.21 o 
  -2  12   4       56.34       57.80      3.39 o 
  -1  12   4      255.89      254.44      4.86 o 
   0  12   4      261.04      263.03      4.89 o 
   1  12   4      142.93      144.77      5.23 o 
   2  12   4       59.94       49.58      2.85 o 
   3  12   4        7.63        5.96      3.24 o 
   4  12   4      265.13      248.45      7.69 o 
   5  12   4        0.12        0.03      3.57 o 
   6  12   4      184.82      188.64      7.26 o 
   7  12   4       67.99       61.30      8.65 o 
   8  12   4       30.16       31.24      9.37 o 
  -8  13   4        4.46        6.85      4.35 o 
  -7  13   4        0.04       -1.35      3.70 o 
  -6  13   4      217.44      214.30      6.47 o 
  -5  13   4      147.88      159.50      7.12 o 
  -4  13   4       94.86       77.31      5.33 o 
  -3  13   4      575.17      600.21      8.64 o 
  -2  13   4       94.04       91.25      3.05 o 
  -1  13   4      153.55      157.24      4.20 o 
   0  13   4      229.85      238.86      4.89 o 
   1  13   4       79.73       69.41      2.88 o 
   2  13   4      137.88      141.15      3.17 o 
   3  13   4      181.68      176.95      6.62 o 
   4  13   4      297.53      299.33      8.61 o 
   5  13   4        0.55        0.17      3.03 o 
   6  13   4       77.27       77.59      9.37 o 
   7  13   4        0.13        3.86      6.88 o 
   8  13   4       15.79       15.04      7.07 o 
  -8  14   4        0.14        2.14      7.99 o 
  -7  14   4        1.81        2.14      4.11 o 
  -6  14   4        5.97        9.67      3.78 o 
  -5  14   4       53.11       52.63      5.69 o 
  -4  14   4        2.67        5.67      3.88 o 
  -3  14   4       56.47       60.77      4.76 o 
  -2  14   4        4.61        7.76      2.38 o 
  -1  14   4       58.75       50.53      6.10 o 
   0  14   4        3.51        3.63      2.86 o 
   1  14   4      239.54      242.76      6.78 o 
   2  14   4        3.82        5.18      2.36 o 
   3  14   4       14.42        9.53      3.81 o 
   4  14   4       34.23       34.56      4.43 o 
   5  14   4       69.90       63.41      5.61 o 
   6  14   4       48.41       46.65      5.10 o 
   7  14   4       26.38       19.82      8.21 o 
  -7  15   4        1.01        0.66      5.86 o 
  -6  15   4       38.05       44.18      5.65 o 
  -5  15   4       18.29       15.94      4.83 o 
  -4  15   4       97.04      100.58      6.53 o 
  -3  15   4       16.10       11.35      3.71 o 
  -2  15   4       25.68       30.06      4.52 o 
  -1  15   4      142.65      143.10      8.31 o 
   0  15   4        6.01        3.53      2.80 o 
   1  15   4        5.04        5.89      2.99 o 
   2  15   4       36.18       36.10      3.23 o 
   3  15   4      192.20      178.87      7.13 o 
   4  15   4        0.39        4.06      4.29 o 
   5  15   4       98.91      100.32     12.86 o 
   6  15   4      110.47      129.70     11.28 o 
   7  15   4       10.45        4.99      6.90 o 
  -7  16   4        3.01        1.57      8.81 o 
  -6  16   4       32.27       33.54      5.20 o 
  -5  16   4        4.83       15.55      4.74 o 
  -4  16   4       69.84       72.41      6.29 o 
  -3  16   4       23.14       21.56      4.30 o 
  -2  16   4        2.20        2.95      4.05 o 
  -1  16   4       16.85       18.54      3.51 o 
   0  16   4        6.53        7.42      3.23 o 
   1  16   4       10.04        6.92      3.82 o 
   2  16   4        3.22        5.95      2.74 o 
   3  16   4       17.17       12.46      4.37 o 
   4  16   4       13.94       11.48      4.01 o 
   5  16   4        2.36       -2.04      4.93 o 
   6  16   4        3.02        4.15      7.30 o 
  -6  17   4       18.75       15.77      5.87 o 
  -5  17   4       42.96       51.37      6.03 o 
  -4  17   4        0.69        0.94      4.93 o 
  -3  17   4       19.00       13.89      4.60 o 
  -2  17   4       37.94       30.21      6.70 o 
  -1  17   4       83.30       83.70      4.93 o 
   0  17   4        4.52        5.39      3.57 o 
   1  17   4        0.35        1.82      3.29 o 
   2  17   4        1.49       -0.39      2.76 o 
   3  17   4       11.24        7.62      4.55 o 
   4  17   4        0.01        3.28      4.04 o 
   5  17   4       12.32       21.59      7.50 o 
   6  17   4        4.61        0.28      7.85 o 
  -5  18   4        0.02        6.14      5.86 o 
  -4  18   4        4.40        6.31      4.73 o 
  -3  18   4       33.96       43.73      5.74 o 
  -2  18   4        2.07        3.89      5.49 o 
  -1  18   4        7.23        3.45      3.47 o 
   0  18   4      116.45      109.45      5.86 o 
   1  18   4      104.94      118.26      6.38 o 
   2  18   4        5.45        4.03      2.90 o 
   3  18   4        0.93       -2.35      4.45 o 
   4  18   4        2.90        7.98      5.00 o 
   5  18   4       51.25       57.80      6.23 o 
  -4  19   4       23.28       22.35      5.47 o 
  -3  19   4        7.44        4.79      5.36 o 
  -2  19   4       27.57       28.87      7.03 o 
  -1  19   4       11.26       19.24      6.06 o 
   0  19   4       91.44       88.08      5.55 o 
   1  19   4        2.09        0.06      4.16 o 
   2  19   4        1.10        0.53      4.62 o 
   3  19   4       23.53       28.35      4.89 o 
   4  19   4       71.93       74.31      6.87 o 
   5  19   4        2.83       10.64      6.13 o 
  -4  20   4        1.38        8.56      7.41 o 
  -3  20   4        1.78       -1.95      7.20 o 
  -2  20   4       67.20       68.01      8.91 o 
  -1  20   4       25.71       26.46      6.99 o 
   0  20   4        4.26        2.12      4.40 o 
   1  20   4       56.16       57.51      6.53 o 
   2  20   4       59.28       57.66      6.03 o 
   3  20   4       25.76       13.91      5.47 o 
   4  20   4        0.01        2.78      5.40 o 
   5  20   4        0.18       -2.51      9.46 o 
  -3  21   4        0.39        3.58      7.94 o 
  -2  21   4        0.82        3.13      7.28 o 
  -1  21   4       20.65       27.60      7.77 o 
   0  21   4       11.34       15.07      7.23 o 
   1  21   4        1.62        3.34      7.14 o 
   2  21   4        1.13        3.89      5.22 o 
   3  21   4       25.50       24.79      5.84 o 
  -2  22   4       30.52       34.88      9.16 o 
  -1  22   4        4.29        9.34      8.19 o 
   1  22   4       28.91       21.04      8.96 o 
   2  22   4        9.92       18.71      9.20 o 
   3  22   4       36.88       22.20      9.69 o 
  -9   0   5       15.54       10.09      6.11 o 
  -7   0   5        0.79        1.92      2.23 o 
  -5   0   5      303.31      334.39      5.41 o 
  -3   0   5        4.27       13.44      1.38 o 
  -1   0   5     1899.56     1918.56     11.34 o 
   1   0   5      305.77      377.72      8.16 o 
   3   0   5       40.10       34.21      3.50 o 
   5   0   5       20.49       23.32      3.23 o 
   7   0   5      597.80      561.78     10.87 o 
   9   0   5        0.92        5.52      7.36 o 
 -10   1   5       15.32       24.63      5.82 o 
  -9   1   5        4.77        3.98      4.85 o 
  -8   1   5        0.80        1.21      4.38 o 
  -7   1   5      162.49      149.74      3.29 o 
  -6   1   5      175.61      173.67      2.76 o 
  -5   1   5       22.43       17.71      1.44 o 
  -4   1   5       38.54       32.61      1.19 o 
  -3   1   5      143.43      133.76      2.17 o 
  -2   1   5     1978.80     2114.10     19.66 o 
  -1   1   5      326.87      337.75      3.19 o 
   0   1   5     1722.67     1852.18     10.91 o 
   1   1   5      866.92      941.41     28.56 o 
   2   1   5      450.71      457.20      6.70 o 
   3   1   5       86.86       79.71      2.65 o 
   4   1   5       48.65       48.61      2.52 o 
   5   1   5       54.19       46.21      2.44 o 
   6   1   5      330.75      313.94      5.51 o 
   7   1   5       54.15       41.24      2.97 o 
   8   1   5        0.46        0.56      3.14 o 
   9   1   5        8.85        9.83      4.98 o 
  10   1   5       25.25       29.62      6.12 o 
 -10   2   5        3.01       -1.18      5.83 o 
  -9   2   5       34.34       39.20      6.20 o 
  -8   2   5      114.99      129.31      5.96 o 
  -7   2   5        0.80        1.27      1.61 o 
  -6   2   5      207.93      184.46      2.83 o 
  -5   2   5       40.68       48.58      1.21 o 
  -4   2   5      201.39      201.66      2.98 o 
  -3   2   5        2.65        4.98      0.92 o 
  -2   2   5       86.19       88.36      1.77 o 
  -1   2   5       79.96       91.79      1.67 o 
   0   2   5      876.16      860.75     11.78 o 
   1   2   5       97.15      126.35      2.92 o 
   2   2   5      114.45      113.46      2.64 o 
   3   2   5       17.09       16.59      1.74 o 
   4   2   5      845.64      851.25     10.62 o 
   5   2   5        1.37        1.53      1.62 o 
   6   2   5      288.16      272.19      5.19 o 
   7   2   5        0.46        1.55      2.45 o 
   8   2   5      183.77      153.10      5.72 o 
   9   2   5        0.16        3.30      4.58 o 
  10   2   5       46.90       49.51      9.56 o 
 -10   3   5        0.10        6.66      8.27 o 
  -9   3   5       14.20        9.32      7.12 o 
  -8   3   5        0.54        4.50      4.18 o 
  -7   3   5      465.57      444.45      7.45 o 
  -6   3   5       70.74       50.83      2.25 o 
  -5   3   5      145.88      148.15      3.66 o 
  -4   3   5       62.66       50.01      1.82 o 
  -3   3   5       44.95       45.80      1.67 o 
  -2   3   5       20.54       29.96      1.43 o 
  -1   3   5      557.69      622.04      4.43 o 
   0   3   5     1733.07     1810.85     42.75 o 
   1   3   5     3478.49     3797.96     25.36 o 
   2   3   5      385.53      371.19      4.43 o 
   3   3   5      120.27      138.11      4.40 o 
   4   3   5       18.69       20.11      2.27 o 
   5   3   5       45.29       39.62      2.75 o 
   6   3   5      168.92      153.67      4.14 o 
   7   3   5        0.69        0.60      2.87 o 
   8   3   5       12.53       12.57      3.26 o 
   9   3   5        5.57        9.12      3.81 o 
  10   3   5        0.35       -2.34      8.68 o 
 -10   4   5        0.83       11.65      8.59 o 
  -9   4   5       44.92       43.53      7.98 o 
  -8   4   5      168.22      172.03     18.76 o 
  -7   4   5       16.81       24.26      2.30 o 
  -6   4   5       23.19       18.93      1.83 o 
  -5   4   5     1315.20     1224.45      8.00 o 
  -4   4   5      141.37      143.21      3.49 o 
  -3   4   5      557.00      566.09      8.74 o 
  -2   4   5        3.31        3.88      0.75 o 
  -1   4   5     1286.88     1379.35      6.64 o 
   0   4   5      129.46      127.57      2.91 o 
   1   4   5        3.22        3.04      1.26 o 
   2   4   5      391.03      422.53      4.76 o 
   3   4   5      123.33       92.06      2.88 o 
   4   4   5      119.88      135.34      4.20 o 
   5   4   5      143.88      135.23      4.26 o 
   6   4   5        4.87        3.68      2.49 o 
   7   4   5      155.24      157.02      5.27 o 
   8   4   5       10.15       10.28      3.18 o 
   9   4   5        1.15        0.61      4.00 o 
  10   4   5       71.54       72.28      9.55 o 
 -10   5   5        4.50        2.42     10.03 o 
  -9   5   5       31.46       20.56      7.37 o 
  -8   5   5      152.37      161.52      6.91 o 
  -7   5   5      176.62      171.71      5.44 o 
  -6   5   5      170.15      177.44      4.11 o 
  -5   5   5       91.37       66.05      2.43 o 
  -4   5   5        1.88        1.86      1.00 o 
  -3   5   5      273.09      272.88      5.45 o 
  -2   5   5     2398.58     2473.23     16.44 o 
  -1   5   5      536.29      539.17      6.90 o 
   0   5   5        0.30        3.90      1.14 o 
   1   5   5      300.06      288.83      5.49 o 
   2   5   5      424.76      459.84      5.79 o 
   3   5   5       56.56       50.48      2.44 o 
   4   5   5      207.50      218.15      4.63 o 
   5   5   5       35.93       37.06      6.48 o 
   6   5   5       15.26       19.74      3.47 o 
   7   5   5      196.52      179.17      5.71 o 
   8   5   5        8.82        9.03      3.30 o 
   9   5   5        3.25        3.42      4.12 o 
 -10   6   5        6.82       -0.36     10.36 o 
  -9   6   5       14.45        5.00      5.09 o 
  -8   6   5       52.76       47.99      5.24 o 
  -7   6   5       46.43       45.29      3.55 o 
  -6   6   5        6.11        7.24      1.72 o 
  -5   6   5        4.38        5.96      1.66 o 
  -4   6   5      323.71      302.65      3.62 o 
  -3   6   5        0.82       -0.01      0.92 o 
  -2   6   5      149.99      134.76      2.75 o 
  -1   6   5      279.52      266.67      6.29 o 
   0   6   5      605.64      623.20      6.17 o 
   1   6   5      836.41      913.51      5.22 o 
   2   6   5      226.67      196.99      5.13 o 
   3   6   5      500.11      503.45      7.23 o 
   4   6   5     1630.01     1647.88     14.06 o 
   5   6   5       12.08       13.86      3.13 o 
   6   6   5        3.70        4.57      3.16 o 
   7   6   5      155.67      153.70      5.32 o 
   8   6   5        5.04        6.25      3.26 o 
   9   6   5      152.28      179.64      8.65 o 
 -10   7   5        3.59       -1.22      9.95 o 
  -9   7   5        0.16        0.71      5.17 o 
  -8   7   5       57.86       51.99      4.03 o 
  -7   7   5      116.15      122.06      4.70 o 
  -6   7   5        1.04        2.45      1.77 o 
  -5   7   5        0.77        0.93      1.54 o 
  -4   7   5      373.16      342.25      4.28 o 
  -3   7   5     1015.10      986.41      5.42 o 
  -2   7   5      225.08      223.30      2.40 o 
  -1   7   5        6.74        7.43      2.00 o 
   0   7   5       29.12       26.36      1.06 o 
   1   7   5      123.36      110.37      2.14 o 
   2   7   5        0.98        4.02      1.54 o 
   3   7   5       41.31       40.95      4.66 o 
   4   7   5      689.07      648.59      9.24 o 
   5   7   5      196.35      204.66     10.75 o 
   6   7   5       47.77       45.84      6.13 o 
   7   7   5        0.42        1.75      3.38 o 
   8   7   5       16.14       18.64      3.26 o 
   9   7   5       18.93       24.86      5.88 o 
  -9   8   5       60.53       65.71      5.89 o 
  -8   8   5       29.64       35.17      5.28 o 
  -7   8   5       46.33       40.88      3.67 o 
  -6   8   5       11.30       10.81      1.88 o 
  -5   8   5        2.48        1.13      1.50 o 
  -4   8   5      841.03      815.10      6.49 o 
  -3   8   5      368.54      357.49      4.94 o 
  -2   8   5      523.68      502.19      4.33 o 
  -1   8   5      667.10      651.10     20.63 o 
   0   8   5      131.67      147.23      2.59 o 
   1   8   5        6.65        6.37      1.33 o 
   2   8   5      285.91      285.38      4.18 o 
   3   8   5     1886.78     1891.29     24.11 o 
   4   8   5      797.84      798.88     15.55 o 
   5   8   5      476.64      479.41      8.83 o 
   6   8   5       98.55       89.71      5.09 o 
   7   8   5        4.08        3.58      3.49 o 
   8   8   5        2.60        0.88      3.64 o 
   9   8   5       53.49       69.85      5.56 o 
  -9   9   5      136.23      133.85      7.59 o 
  -8   9   5       25.31       32.13      4.03 o 
  -7   9   5       14.02        6.62      3.28 o 
  -6   9   5      221.17      208.25      5.67 o 
  -5   9   5      176.27      175.86      3.48 o 
  -4   9   5       83.48       73.15      3.09 o 
  -3   9   5      324.23      311.25      2.91 o 
  -2   9   5     2912.32     2832.39     12.57 o 
  -1   9   5        6.70        7.11      1.57 o 
   0   9   5      140.04      142.62      2.87 o 
   1   9   5        3.03        3.94      1.24 o 
   2   9   5      434.78      440.68      6.93 o 
   3   9   5       30.30       33.08      2.75 o 
   4   9   5       11.16        9.73      4.78 o 
   5   9   5      422.61      396.27     12.21 o 
   6   9   5       95.37      109.65      7.84 o 
   7   9   5       27.45       36.12      4.40 o 
   8   9   5       19.31       14.48      4.95 o 
   9   9   5       52.09       57.99      6.70 o 
  -9  10   5       63.27       85.34      9.59 o 
  -8  10   5       48.31       55.24      4.37 o 
  -7  10   5       58.28       58.82      4.26 o 
  -6  10   5       22.20       20.85      2.96 o 
  -5  10   5      174.39      175.01      5.24 o 
  -4  10   5     1152.79     1219.81      8.96 o 
  -3  10   5      332.00      323.12      4.26 o 
  -2  10   5     1176.98     1155.01      8.94 o 
  -1  10   5        0.02        1.27      1.63 o 
   0  10   5      121.61      124.47      2.64 o 
   1  10   5       16.24       11.84      1.66 o 
   2  10   5      412.23      432.00     20.41 o 
   3  10   5       94.25       82.16      3.46 o 
   4  10   5       81.07       73.92      3.30 o 
   5  10   5       61.13       56.83      6.50 o 
   6  10   5       10.55       14.26      5.55 o 
   7  10   5        0.01        2.39      5.13 o 
   8  10   5       25.32       17.87      5.34 o 
  -8  11   5      282.58      344.14     11.55 o 
  -7  11   5       39.48       39.64      3.93 o 
  -6  11   5      140.73      131.35      5.04 o 
  -5  11   5       32.52       32.10      3.26 o 
  -4  11   5       28.99       26.08      2.49 o 
  -3  11   5      108.26      103.28      2.33 o 
  -2  11   5       63.63       57.09      2.63 o 
  -1  11   5      745.47      752.74      7.99 o 
   0  11   5        3.17        3.89      1.92 o 
   1  11   5      955.53      985.81      8.94 o 
   2  11   5      203.37      211.63      4.44 o 
   3  11   5       89.76       96.40      3.59 o 
   4  11   5        7.88        8.99      4.45 o 
   5  11   5      229.27      228.24     10.02 o 
   6  11   5      124.11      130.17      6.51 o 
   7  11   5      219.46      221.68     10.00 o 
   8  11   5       78.71       96.43     10.91 o 
  -8  12   5      188.31      228.05      9.51 o 
  -7  12   5        0.13       -1.05      3.67 o 
  -6  12   5        1.00        3.50      3.06 o 
  -5  12   5      435.88      430.76      7.85 o 
  -4  12   5      175.98      175.45      5.36 o 
  -3  12   5      186.66      181.63      5.46 o 
  -2  12   5       54.80       46.48      2.76 o 
  -1  12   5      312.30      305.52      5.51 o 
   0  12   5        0.38        1.07      1.91 o 
   1  12   5     1209.42     1239.70     10.27 o 
   2  12   5      371.77      375.13      5.79 o 
   3  12   5       78.55       78.39      4.89 o 
   4  12   5       23.61       26.21      4.25 o 
   5  12   5        0.43       -1.42      3.84 o 
   6  12   5        0.46        0.30      4.01 o 
   7  12   5      120.51      134.56      6.84 o 
   8  12   5       26.35       21.61      7.35 o 
  -8  13   5       20.26       28.38      6.14 o 
  -7  13   5        0.63        2.17      4.79 o 
  -6  13   5       43.48       42.71      5.58 o 
  -5  13   5        6.70        9.08      2.97 o 
  -4  13   5       19.27       18.08      4.23 o 
  -3  13   5        9.69       10.85      2.77 o 
  -2  13   5        9.97        9.62      2.08 o 
  -1  13   5      725.24      708.40      8.30 o 
   0  13   5      428.81      445.47      6.67 o 
   1  13   5      211.56      187.65      4.47 o 
   2  13   5      122.94      129.34      4.45 o 
   3  13   5       75.50       76.85      4.74 o 
   4  13   5       43.67       39.89      4.81 o 
   5  13   5        0.11       -0.10      3.17 o 
   6  13   5       78.80       92.95      6.25 o 
   7  13   5      126.73      135.75     11.84 o 
  -7  14   5      149.01      159.95     12.26 o 
  -6  14   5      109.39      101.32      7.02 o 
  -5  14   5        3.74        7.73      4.74 o 
  -4  14   5      112.19      105.84      9.45 o 
  -3  14   5       48.07       40.32      4.44 o 
  -2  14   5       35.19       37.63      2.62 o 
  -1  14   5       95.54       89.20      4.11 o 
   0  14   5      381.72      358.97      6.22 o 
   1  14   5      137.88      122.92      3.93 o 
   2  14   5       32.64       37.80      3.27 o 
   3  14   5       28.35       26.44      4.28 o 
   4  14   5       12.72       11.52      4.35 o 
   5  14   5       33.05       27.89      3.77 o 
   6  14   5       13.07       13.10      4.51 o 
   7  14   5       82.02       68.18      9.34 o 
  -7  15   5      267.21      289.96     14.42 o 
  -6  15   5        2.10        6.34      5.27 o 
  -5  15   5      106.34      109.16      7.21 o 
  -4  15   5       10.61        8.77      4.21 o 
  -3  15   5       13.02       17.52      4.54 o 
  -2  15   5        0.89       -1.25      5.35 o 
  -1  15   5      128.20      111.23      5.23 o 
   0  15   5        3.25        0.39      2.19 o 
   1  15   5      160.14      139.57      5.90 o 
   2  15   5      227.49      205.74      7.47 o 
   3  15   5        5.22        5.47      3.58 o 
   4  15   5        9.17       12.91      4.31 o 
   5  15   5       56.16       55.82      5.69 o 
   6  15   5       76.04       98.36     10.87 o 
   7  15   5       38.67       58.20     10.90 o 
  -6  16   5       21.48       24.88      6.21 o 
  -5  16   5      294.05      355.28     22.42 o 
  -4  16   5       53.20       44.16      5.14 o 
  -3  16   5        2.82        2.46      6.03 o 
  -2  16   5       57.81       57.29      7.35 o 
  -1  16   5       43.16       50.54      6.58 o 
   0  16   5        5.73        4.88      3.25 o 
   1  16   5       49.82       54.49      4.72 o 
   2  16   5       12.83        7.05      2.81 o 
   3  16   5        0.11        2.33      4.23 o 
   4  16   5       15.49       22.18      5.11 o 
   5  16   5       34.78       34.39      5.30 o 
   6  16   5       96.07       96.54     11.00 o 
  -6  17   5       14.30       14.08      8.84 o 
  -5  17   5       10.95       18.92      6.96 o 
  -4  17   5        0.10       -1.55      4.04 o 
  -3  17   5       68.28       68.29      8.03 o 
  -2  17   5       33.47       29.27      6.49 o 
  -1  17   5       84.54       81.34      8.38 o 
   0  17   5        1.60        2.58      3.87 o 
   1  17   5        0.01       -2.54      3.51 o 
   2  17   5      125.65      102.58      4.80 o 
   3  17   5        3.30        4.50      6.13 o 
   4  17   5       89.33      112.58     10.49 o 
   5  17   5        0.42       -1.19      4.90 o 
  -5  18   5       13.38       13.58      6.05 o 
  -4  18   5       37.39       32.01      7.35 o 
  -3  18   5        6.82       10.91      5.99 o 
  -2  18   5       33.18       34.85      7.52 o 
  -1  18   5        0.45        0.79      5.76 o 
   0  18   5       15.13       10.97      3.82 o 
   1  18   5        0.01        0.56      3.79 o 
   2  18   5        1.79        2.06      3.30 o 
   3  18   5        2.05        2.27      4.76 o 
   4  18   5       25.09       21.35      4.98 o 
   5  18   5        1.90        1.34      5.61 o 
  -4  19   5       43.71       30.93      7.62 o 
  -3  19   5       18.77       22.65      7.16 o 
  -2  19   5        0.46       -3.29      6.99 o 
  -1  19   5        0.26       -0.43      6.36 o 
   0  19   5        5.37        7.63      4.04 o 
   1  19   5       52.09       49.17      5.06 o 
   2  19   5        0.01        2.45      4.56 o 
   3  19   5       21.99       16.48      5.04 o 
   4  19   5       54.63       58.98      6.22 o 
   5  19   5       60.37       74.41      9.72 o 
  -3  20   5        0.08       -2.75      7.38 o 
  -2  20   5       11.83       10.09      7.59 o 
  -1  20   5       24.73       32.64      7.74 o 
   0  20   5       24.20       11.86      6.40 o 
   1  20   5        3.17        6.37      4.83 o 
   2  20   5        0.62        3.64      5.08 o 
   3  20   5       28.30       32.75      5.78 o 
   4  20   5        1.15       -0.66      9.41 o 
  -2  21   5        7.85       14.03      8.36 o 
  -1  21   5       14.98       11.17      8.25 o 
   0  21   5        8.06       11.66      7.69 o 
   2  21   5        0.98       -0.94      5.67 o 
   3  21   5        3.25        1.85      8.69 o 
   2  22   5       13.22       14.75     10.30 o 
 -10   0   6        8.28        9.01     10.01 o 
  -8   0   6      212.04      221.83     11.13 o 
  -6   0   6      525.27      526.25      7.45 o 
  -4   0   6      119.21      126.26      4.29 o 
  -2   0   6      572.21      582.66     13.47 o 
   0   0   6     2841.98     3247.78     23.50 o 
   2   0   6     1511.30     1591.31     18.65 o 
   4   0   6      153.44      139.13      8.59 o 
   6   0   6        0.59        2.02      3.35 o 
   8   0   6        0.00       -0.85      3.66 o 
 -10   1   6       38.48       40.68     10.17 o 
  -9   1   6       11.77       12.21      4.87 o 
  -8   1   6       43.73       38.84      5.13 o 
  -7   1   6       51.40       49.71      2.68 o 
  -6   1   6        7.50        5.38      1.48 o 
  -5   1   6      195.21      191.96      3.39 o 
  -4   1   6      584.67      562.57      4.40 o 
  -3   1   6       20.05       17.95      0.93 o 
  -2   1   6      267.19      270.26      4.74 o 
  -1   1   6       23.07       24.03      1.22 o 
   0   1   6      522.99      515.91      6.47 o 
   1   1   6      158.38      196.60     13.15 o 
   2   1   6      177.61      193.61      5.03 o 
   3   1   6      772.09      773.73      7.52 o 
   4   1   6      301.48      296.56      5.28 o 
   5   1   6        0.95        1.62      1.85 o 
   6   1   6      110.04      105.23      3.78 o 
   7   1   6       17.25       11.03      2.69 o 
   8   1   6       10.84        6.55      2.95 o 
   9   1   6       10.57        5.94      4.99 o 
 -10   2   6        6.72       11.98     10.31 o 
  -9   2   6       42.38       40.41      8.00 o 
  -8   2   6       14.82       21.28      5.92 o 
  -7   2   6       88.48      102.23      3.70 o 
  -6   2   6       87.05       58.38      2.34 o 
  -5   2   6       22.97       23.72      2.09 o 
  -4   2   6        0.48        0.87      0.82 o 
  -3   2   6      415.07      406.91      4.06 o 
  -2   2   6      252.60      262.12      3.55 o 
  -1   2   6      355.20      372.12      4.05 o 
   0   2   6       26.70       25.92      0.85 o 
   1   2   6      222.54      192.24      2.87 o 
   2   2   6      171.71      199.54      3.51 o 
   3   2   6        4.79        5.14      1.74 o 
   4   2   6      237.11      228.63      6.10 o 
   5   2   6       29.78       25.25      2.32 o 
   6   2   6       53.67       47.87      2.92 o 
   7   2   6       18.54       18.74      3.02 o 
   8   2   6       26.70       14.92      3.69 o 
   9   2   6        4.61        6.09      4.08 o 
 -10   3   6       36.61       44.22      9.83 o 
  -9   3   6      107.19      114.99      9.81 o 
  -8   3   6       20.07       18.45      4.11 o 
  -7   3   6       45.12       36.53      2.83 o 
  -6   3   6        6.73        3.32      1.86 o 
  -5   3   6       27.72       20.26      1.97 o 
  -4   3   6      167.94      170.25      2.23 o 
  -3   3   6       10.09        7.87      0.83 o 
  -2   3   6      419.42      466.70      6.36 o 
  -1   3   6       29.53       26.70      1.25 o 
   0   3   6      171.56      148.55      4.19 o 
   1   3   6      224.23      239.87      3.20 o 
   2   3   6      166.67      171.76      4.93 o 
   3   3   6       81.85       80.36      2.80 o 
   4   3   6      304.40      272.50      5.24 o 
   5   3   6      367.79      365.76      7.68 o 
   6   3   6       34.14       30.32      2.74 o 
   7   3   6       26.94       27.79      3.58 o 
   8   3   6      121.59      105.49      5.17 o 
   9   3   6      120.30      146.36      6.32 o 
 -10   4   6        7.00        2.45     10.03 o 
  -9   4   6       59.62       63.59      8.49 o 
  -8   4   6      202.10      220.51      7.68 o 
  -7   4   6        0.98        0.80      2.16 o 
  -6   4   6      119.37      124.57      3.63 o 
  -5   4   6        4.49        9.17      1.78 o 
  -4   4   6      470.92      450.91      5.99 o 
  -3   4   6       43.76       47.88      1.21 o 
  -2   4   6     3010.51     3027.72     14.77 o 
  -1   4   6       52.45       55.05      2.28 o 
   0   4   6       36.27       39.76      2.02 o 
   1   4   6      107.68      123.16      5.02 o 
   2   4   6      721.51      740.19      6.32 o 
   3   4   6      383.10      369.81      8.09 o 
   4   4   6       15.55       15.91      2.50 o 
   5   4   6      260.43      257.41      6.72 o 
   6   4   6       90.45       88.46      4.18 o 
   7   4   6        0.02        0.45      3.01 o 
   8   4   6       54.69       41.30      4.00 o 
   9   4   6        6.55       10.63      3.96 o 
  -9   5   6        6.65        6.77      7.87 o 
  -8   5   6       34.81       31.78      4.30 o 
  -7   5   6        0.16       -0.26      1.97 o 
  -6   5   6       41.74       39.25      2.25 o 
  -5   5   6       67.97       67.06      3.04 o 
  -4   5   6      523.25      531.65      6.09 o 
  -3   5   6      373.98      375.15      4.34 o 
  -2   5   6       47.21       54.42      1.53 o 
  -1   5   6        1.02        1.58      0.96 o 
   0   5   6      400.19      414.76      5.33 o 
   1   5   6      731.82      765.80      9.22 o 
   2   5   6      123.56      113.96      5.27 o 
   3   5   6       74.89       67.36      2.88 o 
   4   5   6      308.48      322.89      5.87 o 
   5   5   6       62.74       55.62      3.51 o 
   6   5   6        2.67        3.88      3.41 o 
   7   5   6        4.80        8.00      3.14 o 
   8   5   6        0.20        0.59      3.49 o 
   9   5   6       30.28       30.90      4.44 o 
  -9   6   6        7.19       10.83      7.68 o 
  -8   6   6       75.67       63.74      5.41 o 
  -7   6   6      171.55      158.98      3.87 o 
  -6   6   6      198.66      197.51      3.97 o 
  -5   6   6       12.06       12.55      1.90 o 
  -4   6   6       34.45       33.19      2.12 o 
  -3   6   6      125.34      129.57      2.38 o 
  -2   6   6      450.92      458.77      4.47 o 
  -1   6   6      322.46      299.08      4.63 o 
   0   6   6      192.91      218.80      4.39 o 
   1   6   6      297.26      285.53      4.81 o 
   2   6   6       56.30       58.21      3.52 o 
   3   6   6        2.05        2.16      1.59 o 
   4   6   6     1640.09     1731.63     12.61 o 
   5   6   6        3.74        6.34      3.11 o 
   6   6   6        0.05        2.22      2.92 o 
   7   6   6      192.75      197.57      6.09 o 
   8   6   6       22.43       26.09      3.94 o 
   9   6   6        0.04        0.28      5.48 o 
  -9   7   6       11.94        7.74      5.46 o 
  -8   7   6        2.07        1.84      4.29 o 
  -7   7   6       37.41       34.20      3.35 o 
  -6   7   6       52.90       43.36      2.39 o 
  -5   7   6      644.46      679.02      9.86 o 
  -4   7   6       22.25       24.52      1.92 o 
  -3   7   6     1165.00     1171.71     10.46 o 
  -2   7   6      121.33      114.29      3.62 o 
  -1   7   6      564.76      600.83      9.01 o 
   0   7   6      129.18      120.59      4.26 o 
   1   7   6        4.79        3.90      1.76 o 
   2   7   6      242.44      244.82      8.87 o 
   3   7   6        0.59       -0.32      3.47 o 
   4   7   6       19.16       11.86      2.97 o 
   5   7   6        6.18        7.87      7.33 o 
   6   7   6        6.57        2.86      3.33 o 
   7   7   6       41.59       42.04      4.71 o 
   8   7   6       22.07       16.79      3.87 o 
   9   7   6        0.02        1.22      5.34 o 
  -9   8   6      100.42      107.65     10.40 o 
  -8   8   6       77.35       81.74      9.23 o 
  -7   8   6        1.40        0.07      3.07 o 
  -6   8   6       35.86       32.58      2.29 o 
  -5   8   6      296.04      287.98      4.47 o 
  -4   8   6        0.13        0.40      1.55 o 
  -3   8   6       90.63       84.03      2.59 o 
  -2   8   6      316.89      315.45      4.18 o 
  -1   8   6      142.22      142.69      4.92 o 
   0   8   6       84.56       86.47     13.29 o 
   1   8   6       33.22       32.79      2.71 o 
   2   8   6      234.22      260.72      5.95 o 
   3   8   6      367.46      377.09     12.01 o 
   4   8   6       74.65       72.96      6.87 o 
   5   8   6      103.39      101.47      4.90 o 
   6   8   6       24.53       28.97      4.39 o 
   7   8   6       34.50       35.84      4.50 o 
   8   8   6        0.10       -2.00      3.80 o 
   9   8   6        4.53        5.79      8.97 o 
  -9   9   6        1.08        5.99      8.37 o 
  -8   9   6       13.75       12.26      6.92 o 
  -7   9   6        0.53        2.03      3.20 o 
  -6   9   6      556.15      540.84      7.68 o 
  -5   9   6      687.95      721.78      6.83 o 
  -4   9   6       55.81       59.68      2.46 o 
  -3   9   6       47.33       42.87      2.03 o 
  -2   9   6       14.49       13.36      1.23 o 
  -1   9   6       16.14       17.45      1.11 o 
   0   9   6       11.63       10.99      1.21 o 
   1   9   6        0.31        3.06      1.13 o 
   2   9   6       48.66       34.11      2.91 o 
   3   9   6      435.97      440.74     16.96 o 
   4   9   6        2.02       -0.52      3.08 o 
   5   9   6        6.70        7.71      4.76 o 
   6   9   6        3.52        3.31      5.26 o 
   7   9   6        1.32        4.59      3.98 o 
   8   9   6        8.96       12.58      4.13 o 
  -9  10   6        0.15        3.85      9.69 o 
  -8  10   6        8.34       16.16      5.87 o 
  -7  10   6      138.33      143.16      7.41 o 
  -6  10   6      114.75       96.64      3.93 o 
  -5  10   6        6.81        8.06      2.39 o 
  -4  10   6      106.45      101.51      3.54 o 
  -3  10   6      248.13      250.23      4.04 o 
  -2  10   6      160.90      164.08      4.39 o 
  -1  10   6      196.95      185.25      4.30 o 
   0  10   6      148.34      154.33      2.85 o 
   1  10   6     1861.20     1928.88     13.27 o 
   2  10   6       14.72       17.64      3.30 o 
   3  10   6      345.31      355.64      6.95 o 
   4  10   6       76.30       76.22      3.69 o 
   5  10   6        8.73       14.93      5.53 o 
   6  10   6       76.01       74.86      7.61 o 
   7  10   6        8.87        8.78      5.91 o 
  -8  11   6        0.02        4.96     10.18 o 
  -7  11   6        2.45        8.55      4.71 o 
  -6  11   6       51.59       51.65      5.24 o 
  -5  11   6      403.57      393.13      6.45 o 
  -4  11   6       38.72       38.55      2.87 o 
  -3  11   6       27.72       26.98      1.94 o 
  -2  11   6       15.29       13.13      2.01 o 
  -1  11   6      536.33      545.16      7.31 o 
   0  11   6      277.19      245.31      5.09 o 
   1  11   6      780.02      741.03     17.02 o 
   2  11   6       99.96      101.34      5.72 o 
   3  11   6       14.73       16.13      2.53 o 
   4  11   6       94.77       90.94      8.15 o 
   5  11   6       59.31       54.06      6.78 o 
   6  11   6       49.82       61.56      7.13 o 
   7  11   6        0.57        3.29      4.36 o 
   8  11   6       17.98       19.45      8.61 o 
  -8  12   6       93.61       82.19     13.47 o 
  -7  12   6       42.29       40.48      5.70 o 
  -6  12   6        1.76        2.48      4.80 o 
  -5  12   6       34.86       35.60      4.63 o 
  -4  12   6       80.62       75.75      5.46 o 
  -3  12   6       93.99       94.22      3.57 o 
  -2  12   6       42.32       45.79      2.59 o 
  -1  12   6       21.94       21.47      2.39 o 
   0  12   6      379.04      404.22      6.50 o 
   1  12   6        7.06        8.04      1.99 o 
   2  12   6       29.38       33.26      2.69 o 
   3  12   6       26.98       23.02      5.51 o 
   4  12   6        1.40       -2.17      5.35 o 
   5  12   6       13.54       14.57      5.37 o 
   6  12   6        0.21       -1.61      4.05 o 
   7  12   6      118.14      130.61      7.27 o 
  -8  13   6       43.69       34.20      9.06 o 
  -7  13   6        1.11        4.16      5.52 o 
  -6  13   6        3.06        7.42      4.52 o 
  -5  13   6       22.26       19.08      4.47 o 
  -4  13   6       23.21       24.30      4.25 o 
  -3  13   6      153.75      149.73     11.47 o 
  -2  13   6       15.76       18.95      3.34 o 
  -1  13   6      167.41      162.07      4.54 o 
   0  13   6      130.06      136.71      4.31 o 
   1  13   6       55.15       44.27      6.27 o 
   2  13   6       40.64       42.35      2.95 o 
   3  13   6        0.67       -0.38      3.35 o 
   4  13   6       15.84       16.90      4.34 o 
   5  13   6        1.16        0.18      3.63 o 
   6  13   6       16.13       15.49      4.40 o 
   7  13   6      138.83      149.60     12.58 o 
  -7  14   6      120.47      134.73      8.03 o 
  -6  14   6        1.57       -0.13      4.99 o 
  -5  14   6        0.05       -1.74      5.06 o 
  -4  14   6       27.07       29.06      6.48 o 
  -3  14   6       23.02       24.61      4.71 o 
  -2  14   6       44.03       38.62      4.08 o 
  -1  14   6        0.10        0.17      2.23 o 
   0  14   6       52.31       35.84      3.00 o 
   1  14   6       13.53       16.59      2.85 o 
   2  14   6        0.32        1.09      3.30 o 
   3  14   6        0.45        4.19      4.01 o 
   4  14   6        8.98        9.49      4.14 o 
   5  14   6      275.47      285.92      9.01 o 
   6  14   6       40.36       35.64      5.45 o 
   7  14   6        0.44        1.02      7.43 o 
  -7  15   6        9.28       13.26      9.16 o 
  -6  15   6       31.25       28.42      5.38 o 
  -5  15   6        4.89        6.68      6.30 o 
  -4  15   6       88.46       77.09      8.91 o 
  -3  15   6        1.49        2.40      6.18 o 
  -2  15   6      123.65      117.94     12.13 o 
  -1  15   6      123.52      130.70      7.00 o 
   0  15   6       86.10       80.04      5.10 o 
   1  15   6       43.47       35.25      4.08 o 
   2  15   6      260.84      222.15     17.64 o 
   3  15   6        1.47        2.86      3.78 o 
   4  15   6       24.48       28.87      5.65 o 
   5  15   6       25.62       27.06      4.13 o 
   6  15   6       23.39       19.85      5.58 o 
  -6  16   6        1.41       -3.50      5.51 o 
  -5  16   6        3.59       -0.09      7.68 o 
  -4  16   6        0.20       13.42      6.62 o 
  -3  16   6       11.09       16.44      6.24 o 
  -2  16   6      284.36      304.34     13.51 o 
  -1  16   6        2.72        1.46      3.27 o 
   0  16   6       31.43       23.75      3.05 o 
   1  16   6       79.85       71.88      5.31 o 
   2  16   6       12.25       12.57      4.28 o 
   3  16   6        4.90        6.58      4.15 o 
   4  16   6       24.19       20.53      4.82 o 
   5  16   6        6.28        6.34      4.15 o 
   6  16   6       54.07       53.39      8.95 o 
  -5  17   6       64.12       66.79      8.80 o 
  -4  17   6       45.51       46.13      9.09 o 
  -3  17   6        3.17       -3.11      6.90 o 
  -2  17   6       55.88       58.48      8.22 o 
  -1  17   6       85.33       75.66      8.33 o 
   0  17   6      106.92      121.88      8.78 o 
   1  17   6       13.09        6.38      3.90 o 
   2  17   6        3.59        3.00      4.55 o 
   3  17   6        3.42        6.03      4.40 o 
   4  17   6       98.85      106.42      6.91 o 
   5  17   6        4.03        5.59      5.81 o 
  -4  18   6       34.88       46.83      9.10 o 
  -3  18   6       42.39       54.10      8.00 o 
  -2  18   6        0.12        7.04      5.85 o 
  -1  18   6        0.68       -3.26      6.11 o 
   0  18   6        0.23        1.58      6.51 o 
   1  18   6       16.67       17.75      3.58 o 
   2  18   6        0.77        1.18      4.57 o 
   3  18   6       21.65       16.40      5.19 o 
   4  18   6        8.45        6.14      5.15 o 
   5  18   6      104.59       94.88     11.67 o 
  -3  19   6        1.27       -3.12      6.82 o 
  -2  19   6        2.26        2.64      6.91 o 
  -1  19   6       21.14       25.67      7.61 o 
   0  19   6        2.62       -3.32      5.99 o 
   1  19   6        0.53        2.84      3.85 o 
   2  19   6        4.39        5.80      4.79 o 
   3  19   6       63.71       66.68      6.17 o 
   4  19   6       14.90       11.84      5.91 o 
  -2  20   6       21.95       29.89      8.14 o 
  -1  20   6       66.72       76.89      9.58 o 
   0  20   6        0.68       -2.44      6.88 o 
   1  20   6        0.61        2.91      5.51 o 
   2  20   6       42.00       51.48      6.47 o 
   3  20   6        0.99       -5.96      7.90 o 
  -1  21   6       67.12       75.77      9.71 o 
   0  21   6       19.93       20.52      8.35 o 
   2  21   6        4.40        7.55      9.71 o 
  -7   0   7        1.81        3.17      4.69 o 
  -5   0   7     1302.23     1209.42     16.08 o 
  -3   0   7      731.65      739.44     19.32 o 
  -1   0   7     1073.25     1178.13     15.26 o 
   1   0   7      327.93      302.23      8.88 o 
   3   0   7      173.77      163.02      7.65 o 
   5   0   7       99.72       95.88      5.02 o 
   7   0   7        0.55        0.20      3.61 o 
   9   0   7       19.10       12.96      6.96 o 
  -9   1   7        5.16        6.12      7.51 o 
  -8   1   7       90.74      103.19      4.87 o 
  -7   1   7      261.64      238.13      6.27 o 
  -6   1   7       81.64       81.85      3.28 o 
  -5   1   7       20.78       16.17      2.39 o 
  -4   1   7        2.75        3.69      0.75 o 
  -3   1   7      337.61      325.30      6.89 o 
  -2   1   7      291.78      284.44      3.37 o 
  -1   1   7      263.53      273.27      6.05 o 
   0   1   7      148.56      138.63      4.17 o 
   1   1   7     1058.89     1117.62     17.18 o 
   2   1   7      809.84      857.32     10.54 o 
   3   1   7      152.56      151.10      3.80 o 
   4   1   7       24.17       25.16      2.70 o 
   5   1   7        6.61        7.13      2.20 o 
   6   1   7        0.98       -1.77      2.39 o 
   7   1   7      108.97      102.29      4.35 o 
   8   1   7       35.96       32.91      3.36 o 
   9   1   7        3.29        7.91      4.35 o 
  -9   2   7        8.92       14.12      7.74 o 
  -8   2   7       71.15       65.36      4.21 o 
  -7   2   7       17.79       15.98      2.64 o 
  -6   2   7       33.22       32.99      2.60 o 
  -5   2   7       67.93       61.37      2.73 o 
  -4   2   7      815.12      826.31     10.88 o 
  -3   2   7       67.77       65.73      2.17 o 
  -2   2   7      232.55      239.10      2.85 o 
  -1   2   7        1.61        0.23      0.73 o 
   0   2   7      191.42      197.27      2.38 o 
   1   2   7      890.61      978.85     20.72 o 
   2   2   7       96.83      104.39      3.04 o 
   3   2   7      147.89      146.85      4.81 o 
   4   2   7     1174.64     1211.18     15.65 o 
   5   2   7       14.35       14.68      2.25 o 
   6   2   7      105.96       98.20      3.75 o 
   7   2   7        7.02        7.65      2.77 o 
   8   2   7       90.42       94.52      5.13 o 
   9   2   7       51.94       65.86      6.71 o 
  -9   3   7        9.28       13.89      7.80 o 
  -8   3   7        3.82       10.42      3.24 o 
  -7   3   7       84.51       88.20      3.65 o 
  -6   3   7      253.09      237.51      4.96 o 
  -5   3   7       22.38       27.93      2.26 o 
  -4   3   7       59.51       44.70      1.64 o 
  -3   3   7      483.27      465.04      8.96 o 
  -2   3   7      140.26      147.36      4.54 o 
  -1   3   7       41.40       41.18      2.44 o 
   0   3   7        0.28        0.15      1.74 o 
   1   3   7       11.98       15.95      2.41 o 
   2   3   7       41.25       40.49      4.14 o 
   3   3   7      312.94      312.50      5.10 o 
   4   3   7      665.95      666.69      9.77 o 
   5   3   7       37.47       37.74      3.16 o 
   6   3   7       91.34       91.02      3.75 o 
   7   3   7      104.17       97.89      4.26 o 
   8   3   7        1.75       -1.93      3.56 o 
   9   3   7       36.05       37.70      4.63 o 
  -9   4   7       48.33       48.63      8.24 o 
  -8   4   7       40.42       46.96      3.74 o 
  -7   4   7        0.72        1.56      2.32 o 
  -6   4   7        1.92        1.61      1.95 o 
  -5   4   7        6.46       12.91      1.94 o 
  -4   4   7      329.02      278.56      6.85 o 
  -3   4   7        7.00        8.19      1.09 o 
  -2   4   7       23.78       17.05      1.77 o 
  -1   4   7      889.35      894.11      5.94 o 
   0   4   7        5.41        7.00      1.69 o 
   1   4   7       13.61       10.61      2.08 o 
   2   4   7       16.67       11.05      1.46 o 
   3   4   7      728.76      729.65      8.25 o 
   4   4   7     1043.92     1068.48     11.50 o 
   5   4   7      420.43      423.02      7.17 o 
   6   4   7       20.80       18.36      2.98 o 
   7   4   7        7.76        9.99      3.31 o 
   8   4   7        8.48        9.20      3.69 o 
   9   4   7       33.86       39.46      5.08 o 
  -8   5   7       37.15       34.78      4.69 o 
  -7   5   7       33.95       35.39      2.83 o 
  -6   5   7       81.89       76.74      3.27 o 
  -5   5   7       26.66       21.24      2.13 o 
  -4   5   7      178.27      157.77      4.07 o 
  -3   5   7      422.81      413.67      3.73 o 
  -2   5   7     4534.11     4482.93     35.99 o 
  -1   5   7      139.26      125.67      2.83 o 
   0   5   7        9.18        7.86      1.81 o 
   1   5   7      262.00      284.40      6.21 o 
   2   5   7      552.13      584.78      6.36 o 
   3   5   7       10.24        8.33      1.92 o 
   4   5   7       18.39       18.28      2.77 o 
   5   5   7      507.24      495.19      7.80 o 
   6   5   7        1.71        0.53      3.14 o 
   7   5   7       75.40       68.84      4.27 o 
   8   5   7        1.71        4.33      3.93 o 
   9   5   7       14.54       13.63      4.89 o 
  -8   6   7      244.80      252.68     12.73 o 
  -7   6   7       47.08       56.16      3.29 o 
  -6   6   7        0.34        0.92      2.15 o 
  -5   6   7      158.92      148.61      3.79 o 
  -4   6   7      622.20      629.62      9.38 o 
  -3   6   7      867.91      834.60     12.65 o 
  -2   6   7      583.74      551.34     10.24 o 
  -1   6   7      225.07      201.09      3.65 o 
   0   6   7      369.61      356.09      5.49 o 
   1   6   7      257.10      247.84      6.08 o 
   2   6   7      121.21      120.49      4.75 o 
   3   6   7       81.06       81.90      3.03 o 
   4   6   7      336.37      340.48      6.05 o 
   5   6   7       52.93       45.30      3.29 o 
   6   6   7        0.82       -0.40      3.23 o 
   7   6   7        9.23       10.37      3.86 o 
   8   6   7        0.02        1.67      3.98 o 
   9   6   7        0.47        2.39      4.97 o 
  -8   7   7       78.67      101.76      9.25 o 
  -7   7   7      148.29      172.65      7.65 o 
  -6   7   7       40.43       41.54      2.80 o 
  -5   7   7       14.58       14.99      2.12 o 
  -4   7   7       25.79       26.86      2.11 o 
  -3   7   7       27.79       24.85      1.27 o 
  -2   7   7        8.87        7.31      2.81 o 
  -1   7   7     1297.75     1304.36     14.00 o 
   0   7   7       19.78       21.89      1.97 o 
   1   7   7       29.55       27.72      2.37 o 
   2   7   7      106.29      105.60      4.97 o 
   3   7   7      125.10      118.89      4.24 o 
   4   7   7       90.50       83.07      4.80 o 
   5   7   7      110.25      122.96      5.27 o 
   6   7   7        2.41       -0.50      3.42 o 
   7   7   7        6.84       10.06      4.26 o 
   8   7   7       35.67       31.62      4.37 o 
   9   7   7        0.77        8.60      9.47 o 
  -9   8   7      181.20      210.61     13.06 o 
  -8   8   7      146.54      137.15     10.67 o 
  -7   8   7      209.15      227.34      8.47 o 
  -6   8   7        2.46        1.42      3.77 o 
  -5   8   7      136.26      134.30      3.72 o 
  -4   8   7        0.01        0.69      1.62 o 
  -3   8   7      595.60      597.13      5.63 o 
  -2   8   7      407.46      385.21      8.26 o 
  -1   8   7      525.64      493.60      9.00 o 
   0   8   7       27.76       18.79      2.36 o 
   1   8   7      159.11      155.87      5.15 o 
   2   8   7        1.32       -2.11      2.30 o 
   3   8   7        2.36        1.51      4.04 o 
   4   8   7      123.55      125.88      7.85 o 
   5   8   7        6.67        6.44      3.05 o 
   6   8   7        0.49        1.30      3.42 o 
   7   8   7      304.88      350.04     13.29 o 
   8   8   7        0.48        3.57      4.14 o 
   9   8   7        0.01        7.36      9.28 o 
  -9   9   7       15.59       18.14      9.22 o 
  -8   9   7       99.12      118.54     10.68 o 
  -7   9   7       95.81      113.18      9.81 o 
  -6   9   7      137.33      132.64      7.07 o 
  -5   9   7        1.55       -0.62      2.42 o 
  -4   9   7       26.06       23.14      2.73 o 
  -3   9   7       22.63       27.16      2.72 o 
  -2   9   7      277.14      281.68      5.71 o 
  -1   9   7        4.76        0.42      2.74 o 
   0   9   7       33.13       28.60      2.71 o 
   1   9   7      443.32      374.29     19.97 o 
   2   9   7      159.40      167.49      9.60 o 
   3   9   7        0.08       -1.96      2.34 o 
   4   9   7        1.05       -1.06      4.24 o 
   5   9   7       52.07       46.25      6.55 o 
   6   9   7      141.10      121.45      9.35 o 
   7   9   7       25.20       28.10      6.70 o 
   8   9   7       60.22       64.17      5.83 o 
  -8  10   7        0.09        1.99      7.34 o 
  -7  10   7       23.52       26.88      7.88 o 
  -6  10   7       41.12       46.32      5.18 o 
  -5  10   7       20.94       26.44      5.37 o 
  -4  10   7      100.37       97.08      4.01 o 
  -3  10   7        5.25        5.84      2.17 o 
  -2  10   7        0.52       -1.07      1.68 o 
  -1  10   7      579.53      576.87     17.69 o 
   0  10   7      975.67      932.77     12.24 o 
   1  10   7      266.06      200.26      8.79 o 
   2  10   7       40.21       35.40      3.54 o 
   3  10   7       27.85       25.26      3.17 o 
   4  10   7      180.11      187.61      5.40 o 
   5  10   7        8.92       11.91      6.17 o 
   6  10   7       21.09       20.61      6.25 o 
   7  10   7        6.43        5.90      6.61 o 
   8  10   7       25.67       39.61      7.98 o 
  -8  11   7        1.49        4.00      7.97 o 
  -7  11   7      324.80      380.82     16.26 o 
  -6  11   7       14.17       11.68      3.89 o 
  -5  11   7      357.59      364.18     10.18 o 
  -4  11   7       44.60       42.29      4.61 o 
  -3  11   7       33.53       35.03      2.82 o 
  -2  11   7       87.83       80.13      3.33 o 
  -1  11   7       35.41       28.66      2.51 o 
   0  11   7        9.25        7.95      3.03 o 
   1  11   7      124.33      103.86      4.89 o 
   2  11   7      185.57      159.68     12.57 o 
   3  11   7        0.08       -0.70      2.53 o 
   4  11   7      133.85      118.12      9.02 o 
   5  11   7       24.36       33.09      6.16 o 
   6  11   7       96.47       99.59      8.99 o 
   7  11   7       42.32       55.02      7.99 o 
  -7  12   7        0.08        9.65      7.02 o 
  -6  12   7      154.29      175.67     11.59 o 
  -5  12   7      314.37      339.60     17.95 o 
  -4  12   7      151.95      140.72      7.06 o 
  -3  12   7       61.67       57.27      3.26 o 
  -2  12   7        1.90        1.55      3.02 o 
  -1  12   7      104.64      102.82      3.88 o 
   0  12   7        6.62        7.23      2.35 o 
   1  12   7       65.44       70.83     10.29 o 
   2  12   7      191.46      167.54      9.96 o 
   3  12   7        5.49        7.45      5.71 o 
   4  12   7       33.78       42.18      6.65 o 
   5  12   7      132.73      136.82      9.76 o 
   6  12   7      119.26      115.33      9.14 o 
   7  12   7        1.69        4.78      5.39 o 
  -7  13   7        1.38        0.63      7.76 o 
  -6  13   7      206.93      211.59     13.37 o 
  -5  13   7       32.65       23.59      4.64 o 
  -4  13   7       49.70       46.14      5.30 o 
  -3  13   7        1.11        1.00      3.43 o 
  -2  13   7       29.82       26.90      4.94 o 
  -1  13   7      100.74       92.63      3.80 o 
   0  13   7      147.62      123.44      4.25 o 
   1  13   7        0.86        1.00      2.17 o 
   2  13   7      289.33      263.26      8.61 o 
   3  13   7       19.49       19.01      4.30 o 
   4  13   7       16.37       20.00      4.46 o 
   5  13   7        5.46        6.33      4.68 o 
   6  13   7       11.01       18.12      4.84 o 
   7  13   7        0.01        1.08      6.09 o 
  -6  14   7        3.97        0.18      8.01 o 
  -5  14   7      146.77      167.70     11.61 o 
  -4  14   7      478.87      518.40     21.32 o 
  -3  14   7        0.12       -3.37      3.61 o 
  -2  14   7       15.95       19.83      3.76 o 
  -1  14   7       14.65       16.45      2.53 o 
   0  14   7       11.72       15.87      2.56 o 
   1  14   7        3.06        2.90      2.12 o 
   2  14   7      101.91       98.25     11.20 o 
   3  14   7       67.35       69.92     10.03 o 
   4  14   7        5.14        7.01      4.61 o 
   5  14   7        2.88        3.92      4.74 o 
   6  14   7       62.36       60.94      6.24 o 
  -6  15   7       43.44       24.09      8.43 o 
  -5  15   7        0.10        8.03      7.77 o 
  -4  15   7        2.30        3.96      6.23 o 
  -3  15   7      113.92      106.54      6.14 o 
  -2  15   7        1.63       -0.77      3.56 o 
  -1  15   7      162.38      161.01      6.66 o 
   0  15   7        0.44       -0.21      2.63 o 
   1  15   7      570.62      584.18      9.62 o 
   2  15   7        1.11        5.52      3.94 o 
   3  15   7       55.33       49.02      5.65 o 
   4  15   7       79.50       88.33      6.80 o 
   5  15   7       18.31       28.68      5.46 o 
   6  15   7        0.28       -4.65      5.82 o 
  -5  16   7      141.39      151.23     11.75 o 
  -4  16   7        0.34        1.08      6.84 o 
  -3  16   7       53.03       50.94      8.12 o 
  -2  16   7        0.84        0.89      3.74 o 
  -1  16   7        8.82       15.97      3.86 o 
   0  16   7       39.60       34.93      4.56 o 
   1  16   7      327.08      330.26      7.86 o 
   2  16   7      143.04      142.87      7.52 o 
   3  16   7       10.67        8.77      4.52 o 
   4  16   7        1.36       -1.04      4.74 o 
   5  16   7        4.69        3.72      5.32 o 
   6  16   7        2.23       -0.35      9.27 o 
  -4  17   7       45.88       51.42      9.33 o 
  -3  17   7        1.30        5.73      6.63 o 
  -2  17   7       16.00       14.72      6.88 o 
  -1  17   7       21.22       16.10      6.88 o 
   0  17   7        1.88       -3.65      5.28 o 
   1  17   7        0.10        6.27      3.47 o 
   2  17   7       29.66       27.23      5.09 o 
   3  17   7       48.90       47.08      5.31 o 
   4  17   7        2.62        4.33      5.10 o 
   5  17   7       35.12       40.58      5.15 o 
  -3  18   7       11.30        4.96      7.96 o 
  -2  18   7       14.12        7.13      6.84 o 
  -1  18   7       21.61       24.16      7.07 o 
   0  18   7       77.60       92.29      9.20 o 
   1  18   7        2.67        4.98      3.59 o 
   2  18   7       12.65        9.16      5.07 o 
   3  18   7       53.25       57.19      5.99 o 
   4  18   7        1.22        5.53      8.86 o 
   5  18   7        0.12        5.42      9.88 o 
  -3  19   7        0.32        5.91      7.47 o 
  -2  19   7        5.90       14.13      7.38 o 
  -1  19   7       17.43       14.23      7.87 o 
   0  19   7       26.03       26.58      7.12 o 
   1  19   7       69.54       84.43      6.84 o 
   2  19   7        8.57       12.19      5.84 o 
   3  19   7        0.34       -0.91      7.76 o 
  -1  20   7        0.06       -0.79      8.07 o 
   0  20   7       11.22       13.17      8.61 o 
   2  20   7       21.72       19.45      8.96 o 
   3  20   7        0.69       -0.83      9.37 o 
   0  21   7        0.50        2.35     10.06 o 
  -8   0   8       40.12       40.50      7.19 o 
  -6   0   8      112.25      118.92      8.06 o 
  -4   0   8      217.15      203.55      9.14 o 
  -2   0   8     2494.19     2449.89     26.90 o 
   0   0   8        2.04        1.30      3.06 o 
   2   0   8      139.47      118.33      6.45 o 
   4   0   8      121.04      114.02      4.91 o 
   6   0   8      116.85      124.32     14.04 o 
   8   0   8        5.81        6.22      4.57 o 
  -8   1   8       57.69       56.70      5.04 o 
  -7   1   8      117.76      113.89      4.69 o 
  -6   1   8        1.46        3.47      2.43 o 
  -5   1   8        8.50        3.94      2.30 o 
  -4   1   8       36.60       38.49      1.89 o 
  -3   1   8       53.28       48.00      2.36 o 
  -2   1   8        0.06        0.88      1.15 o 
  -1   1   8       20.07       18.60      1.57 o 
   0   1   8      508.73      509.46      8.66 o 
   1   1   8      274.84      279.94      6.43 o 
   2   1   8       22.58       23.77      3.12 o 
   3   1   8      314.38      325.09      6.56 o 
   4   1   8      229.45      231.04      5.54 o 
   5   1   8      751.29      768.86     10.42 o 
   6   1   8       87.86       80.53      4.29 o 
   7   1   8        0.00        1.41      2.92 o 
   8   1   8        4.07        0.60      3.37 o 
   9   1   8        1.04       -1.40      4.98 o 
  -8   2   8       46.18       50.95      5.41 o 
  -7   2   8      149.16      162.22      5.59 o 
  -6   2   8      218.56      203.62      5.70 o 
  -5   2   8      113.29      102.44      5.70 o 
  -4   2   8        1.71        0.05      1.51 o 
  -3   2   8      106.98       98.20      2.62 o 
  -2   2   8      113.12      109.24      2.55 o 
  -1   2   8     1996.17     2015.85     15.50 o 
   0   2   8       81.92       89.11      1.87 o 
   1   2   8       12.55       15.36      1.36 o 
   2   2   8      191.22      180.66      5.61 o 
   3   2   8       11.59        9.99      2.09 o 
   4   2   8     1316.70     1382.00     15.14 o 
   5   2   8      117.62      115.50      4.00 o 
   6   2   8        0.37        1.11      2.68 o 
   7   2   8       75.89       81.90      4.13 o 
   8   2   8        0.28        0.90      3.35 o 
   9   2   8       17.46       15.27      4.91 o 
  -8   3   8        0.65        0.93      3.93 o 
  -7   3   8      130.16      129.67      4.33 o 
  -6   3   8       20.89       15.93      2.95 o 
  -5   3   8       56.48       53.74      3.53 o 
  -4   3   8       67.05       63.84      3.32 o 
  -3   3   8     1027.96     1040.80      8.00 o 
  -2   3   8        5.31        6.47      1.61 o 
  -1   3   8        8.26        8.39      1.96 o 
   0   3   8      565.93      591.16      8.36 o 
   1   3   8       29.89       34.25      2.66 o 
   2   3   8        4.40        5.67      1.48 o 
   3   3   8       71.77       74.87      3.04 o 
   4   3   8        7.93        6.45      3.06 o 
   5   3   8        0.40       -0.36      2.84 o 
   6   3   8       10.88       11.51      3.74 o 
   7   3   8       46.53       50.98      3.83 o 
   8   3   8       17.53       11.83      4.13 o 
   9   3   8        8.47        8.68      5.33 o 
  -8   4   8       13.20       15.20      4.72 o 
  -7   4   8        1.80        3.29      2.68 o 
  -6   4   8      373.93      363.40      7.63 o 
  -5   4   8        1.54        2.90      2.36 o 
  -4   4   8       49.56       44.89      3.10 o 
  -3   4   8        0.04       -0.09      1.45 o 
  -2   4   8      111.17      101.53      3.37 o 
  -1   4   8       18.33       19.20      2.14 o 
   0   4   8      206.47      234.81      4.71 o 
   1   4   8        1.23        0.28      2.61 o 
   2   4   8      276.53      294.45     11.50 o 
   3   4   8       43.59       42.95      2.49 o 
   4   4   8       46.46       44.50      3.10 o 
   5   4   8       31.91       29.14      4.04 o 
   6   4   8       22.04       24.60      3.48 o 
   7   4   8      167.23      162.26      5.31 o 
   8   4   8       12.47       17.77      3.95 o 
   9   4   8        3.86        4.42      5.04 o 
  -8   5   8       31.96       41.33      5.35 o 
  -7   5   8       10.66       11.96      3.10 o 
  -6   5   8       15.54       11.59      2.90 o 
  -5   5   8      174.16      174.61      6.11 o 
  -4   5   8      117.63      114.54      4.28 o 
  -3   5   8       41.60       36.92      2.08 o 
  -2   5   8       60.57       55.23      3.30 o 
  -1   5   8      449.31      467.25      7.22 o 
   0   5   8       50.54       39.86      2.71 o 
   1   5   8      391.37      383.54      7.62 o 
   2   5   8      235.54      227.07      3.47 o 
   3   5   8       63.85       63.73      2.82 o 
   4   5   8        2.28        1.45      2.11 o 
   5   5   8      140.32      142.08      4.69 o 
   6   5   8       39.72       37.67      3.72 o 
   7   5   8        9.24        7.04      3.49 o 
   8   5   8       11.10        8.24      4.18 o 
   9   5   8        3.76       -0.89      8.94 o 
  -8   6   8      113.09      131.86      7.66 o 
  -7   6   8       85.74       90.01      4.61 o 
  -6   6   8       43.90       42.92      3.60 o 
  -5   6   8      133.51      136.22      5.88 o 
  -4   6   8        0.19       -0.71      2.33 o 
  -3   6   8       88.38       82.20      3.73 o 
  -2   6   8       14.24       16.41      2.91 o 
  -1   6   8      428.51      417.15      6.10 o 
   0   6   8       55.15       60.79      2.97 o 
   1   6   8      390.37      393.29      7.65 o 
   2   6   8        3.47       -1.84      3.45 o 
   3   6   8      214.67      222.22      4.47 o 
   4   6   8       28.48       27.25      2.68 o 
   5   6   8        3.83        4.77      2.83 o 
   6   6   8        0.00        1.01      3.45 o 
   7   6   8       22.01       27.38      3.82 o 
   8   6   8       34.62       41.29      4.58 o 
   9   6   8        0.27        1.49      9.95 o 
  -8   7   8        7.17       -1.53      7.56 o 
  -7   7   8        1.06       -0.82      4.50 o 
  -6   7   8       11.13       12.18      2.96 o 
  -5   7   8       81.85       69.12      3.89 o 
  -4   7   8       74.23       75.51      5.98 o 
  -3   7   8       26.35       25.50      2.70 o 
  -2   7   8       87.70       77.64      4.54 o 
  -1   7   8       72.65       72.05      2.84 o 
   0   7   8       17.81       22.31      2.47 o 
   1   7   8      365.61      346.97      6.15 o 
   2   7   8       20.00       14.80      2.51 o 
   3   7   8       37.23       38.54      4.29 o 
   4   7   8       49.63       48.52      3.14 o 
   5   7   8       95.45       90.64      7.20 o 
   6   7   8        1.44        1.81      3.55 o 
   7   7   8       50.06       53.59      5.58 o 
   8   7   8       25.41       16.52      5.30 o 
   9   7   8       14.88       25.58      9.67 o 
  -8   8   8       49.80       64.14      9.27 o 
  -7   8   8       16.83       21.76      4.80 o 
  -6   8   8      142.14      139.07      7.07 o 
  -5   8   8       15.35       12.00      2.67 o 
  -4   8   8        1.86        2.04      2.43 o 
  -3   8   8      191.71      186.21      7.33 o 
  -2   8   8      652.79      631.18     11.05 o 
  -1   8   8       25.85       24.49      3.44 o 
   0   8   8      194.42      170.47      5.77 o 
   1   8   8      113.54      101.55      4.77 o 
   2   8   8       78.32       78.43      4.27 o 
   3   8   8       20.87       12.31      3.48 o 
   4   8   8        0.79        0.74      5.52 o 
   5   8   8        4.40        8.21      5.67 o 
   6   8   8       16.82       16.95      5.72 o 
   7   8   8        6.52        7.55      6.60 o 
   8   8   8       13.11        6.09      5.61 o 
  -8   9   8       15.82       15.05      8.50 o 
  -7   9   8        6.20       12.69      4.78 o 
  -6   9   8       49.03       54.22      5.48 o 
  -5   9   8       18.40       16.25      3.02 o 
  -4   9   8      310.84      337.50      9.44 o 
  -3   9   8       13.68       14.74      2.73 o 
  -2   9   8       18.09       16.45      3.17 o 
  -1   9   8       64.85       62.62      4.32 o 
   0   9   8        5.93        6.15      2.98 o 
   1   9   8        0.42        1.54      2.78 o 
   2   9   8       96.99       93.74      4.73 o 
   3   9   8       11.71       12.29      3.21 o 
   4   9   8      156.43      136.65      9.15 o 
   5   9   8      132.50      138.24     10.18 o 
   6   9   8       11.53        9.32      5.84 o 
   7   9   8       53.74       48.17      7.41 o 
   8   9   8        3.55        0.90      6.05 o 
  -8  10   8       26.92       17.74      8.18 o 
  -7  10   8        7.48        9.33      5.19 o 
  -6  10   8        0.00        2.41      3.98 o 
  -5  10   8       29.82       35.15      4.80 o 
  -4  10   8       69.53       68.91      3.78 o 
  -3  10   8      373.70      372.77      8.43 o 
  -2  10   8       21.03       24.65      3.51 o 
  -1  10   8        5.84        1.89      3.19 o 
   0  10   8        5.61        5.19      2.58 o 
   1  10   8       33.00       33.24      3.71 o 
   2  10   8        0.43       -0.15      2.92 o 
   3  10   8       46.40       48.34      4.08 o 
   4  10   8       26.69       25.06      3.43 o 
   5  10   8      101.80       99.33      8.81 o 
   6  10   8        0.00       -2.81      6.27 o 
   7  10   8       16.87       30.45      7.52 o 
   8  10   8        4.91       18.15      9.47 o 
  -7  11   8       91.07       94.80      9.93 o 
  -6  11   8       17.64       14.73      4.76 o 
  -5  11   8      108.10       98.56      6.30 o 
  -4  11   8      185.09      168.50      7.46 o 
  -3  11   8       45.54       49.25      3.49 o 
  -2  11   8       43.61       47.13      4.52 o 
  -1  11   8      123.17      135.60      4.25 o 
   0  11   8        8.84        9.74      2.70 o 
   1  11   8        4.71        5.06      3.04 o 
   2  11   8        1.02        2.34      2.74 o 
   3  11   8       92.63       88.20      8.82 o 
   4  11   8       89.12       92.62      8.79 o 
   5  11   8       15.70       12.85      6.42 o 
   6  11   8        4.74        7.31      6.25 o 
   7  11   8        0.12       -5.54      7.46 o 
  -7  12   8       13.83       25.83      7.63 o 
  -6  12   8        0.05        0.66      4.53 o 
  -5  12   8       98.37       82.36      6.24 o 
  -4  12   8        0.04        1.37      3.94 o 
  -3  12   8        0.27       -0.31      2.66 o 
  -2  12   8       75.36       80.46      5.19 o 
  -1  12   8      229.42      223.88      5.36 o 
   0  12   8        8.95       14.45      2.28 o 
   1  12   8        3.23        5.38      3.11 o 
   2  12   8      414.72      421.90      9.03 o 
   3  12   8       32.79       26.37      6.52 o 
   4  12   8        1.79       -0.26      4.36 o 
   5  12   8       43.23       42.38      7.07 o 
   6  12   8        0.02        3.75      6.36 o 
   7  12   8        0.03       -2.40      8.14 o 
  -6  13   8       89.90       81.00      9.15 o 
  -5  13   8      200.19      188.61      8.62 o 
  -4  13   8      273.24      282.71      9.48 o 
  -3  13   8       86.16       89.67      6.83 o 
  -2  13   8        4.16        1.84      3.58 o 
  -1  13   8        0.01        0.81      3.40 o 
   0  13   8        3.10        7.31      2.41 o 
   1  13   8       44.27       38.26      3.46 o 
   2  13   8       83.46       83.43      8.08 o 
   3  13   8       53.88       53.77      8.26 o 
   4  13   8        0.30       -3.87      6.12 o 
   5  13   8       12.19       23.56      6.73 o 
   6  13   8       15.23       16.70      5.08 o 
   7  13   8        4.69        2.47      8.79 o 
  -6  14   8       32.80       38.16      7.85 o 
  -5  14   8        0.42        3.47      4.94 o 
  -4  14   8       14.18       12.33      6.48 o 
  -3  14   8      141.38      144.36      7.30 o 
  -2  14   8       34.85       41.18      5.03 o 
  -1  14   8        8.21       11.25      3.77 o 
   0  14   8       29.92       21.65      2.61 o 
   1  14   8      275.73      243.63      6.57 o 
   2  14   8        4.40        4.10      4.14 o 
   3  14   8      167.21      184.39      7.98 o 
   4  14   8       36.54       36.12      5.69 o 
   5  14   8        2.59        3.63      4.40 o 
   6  14   8        1.01       -1.67      5.32 o 
  -5  15   8       55.02       43.83      8.26 o 
  -4  15   8       32.12       49.04      8.48 o 
  -3  15   8        0.80        2.13      4.06 o 
  -2  15   8        0.09        3.88      4.94 o 
  -1  15   8       70.25       70.80      5.55 o 
   0  15   8        0.82        3.39      2.60 o 
   1  15   8      178.45      169.02      7.31 o 
   2  15   8        0.24        3.60      4.56 o 
   3  15   8       51.68       47.64      5.51 o 
   4  15   8       59.18       61.51      6.28 o 
   5  15   8       15.34       13.45      5.14 o 
   6  15   8        0.26       -1.07      8.72 o 
  -4  16   8       27.68       32.72      8.23 o 
  -3  16   8      118.40      125.20      7.24 o 
  -2  16   8       28.87       42.58      6.35 o 
  -1  16   8        2.17        5.13      4.04 o 
   0  16   8       49.87       56.17      6.30 o 
   1  16   8        1.46        1.57      4.36 o 
   2  16   8       76.10       75.26      7.90 o 
   3  16   8        6.59        8.09      5.02 o 
   4  16   8        2.75        5.35      4.79 o 
   5  16   8        0.37        3.32      5.77 o 
   6  16   8       26.22       21.83     10.58 o 
  -3  17   8      146.91      148.29     11.34 o 
  -2  17   8       34.18       29.87      4.84 o 
  -1  17   8       94.29      122.66     10.96 o 
   0  17   8       93.35       93.12      6.65 o 
   1  17   8        8.79       15.58      4.86 o 
   2  17   8       23.28       18.96      5.05 o 
   3  17   8       58.28       54.57      6.20 o 
   4  17   8        5.44       14.55      5.44 o 
   5  17   8        7.12        4.99      9.74 o 
  -2  18   8       24.83       21.20      8.11 o 
  -1  18   8        0.43        3.46      7.07 o 
   0  18   8        7.03       16.17      7.16 o 
   1  18   8        1.09        4.27      6.70 o 
   2  18   8        0.02        0.21      5.91 o 
   3  18   8        5.16       12.67      8.30 o 
  -1  19   8        4.77        5.11      8.43 o 
   0  19   8       66.95       78.01      9.94 o 
   2  19   8      162.19      171.72     11.94 o 
   3  19   8       14.05       12.99     10.00 o 
   0  20   8       24.07       26.64      8.93 o 
  -7   0   9       22.64       25.82      6.53 o 
  -5   0   9       10.78        4.33      4.68 o 
  -3   0   9       14.14       14.00      2.69 o 
  -1   0   9      862.47      899.89     19.66 o 
   1   0   9      255.94      258.03      9.56 o 
   3   0   9     1226.58     1280.48     21.86 o 
   5   0   9      864.33      881.41     13.02 o 
   7   0   9       54.84       54.79      5.46 o 
   9   0   9       25.15       34.73      9.20 o 
  -8   1   9        8.18        7.00      4.71 o 
  -7   1   9       15.82       18.79      4.26 o 
  -6   1   9      137.02      126.73      7.38 o 
  -5   1   9      179.80      164.14      6.51 o 
  -4   1   9      121.02       98.34      3.61 o 
  -3   1   9      489.13      484.47     12.57 o 
  -2   1   9     1095.95     1059.12     13.54 o 
  -1   1   9        0.10        0.75      2.04 o 
   0   1   9      203.25      197.96      5.70 o 
   1   1   9        1.40        0.54      2.59 o 
   2   1   9       44.09       40.75      3.65 o 
   3   1   9       74.86       77.73      3.35 o 
   4   1   9      314.95      329.19      6.46 o 
   5   1   9      633.05      638.86      7.93 o 
   6   1   9       15.83       12.13      2.74 o 
   7   1   9       15.74       11.60      3.09 o 
   8   1   9        0.00       -0.59      3.66 o 
   9   1   9       22.46       28.97      6.58 o 
  -8   2   9       86.83       86.97      6.42 o 
  -7   2   9       38.75       51.25      5.14 o 
  -6   2   9       13.31       14.43      3.17 o 
  -5   2   9        0.32       -2.34      3.49 o 
  -4   2   9      779.03      779.16     13.47 o 
  -3   2   9      330.56      325.39      9.98 o 
  -2   2   9      470.81      480.13      7.91 o 
  -1   2   9      576.20      545.30      7.02 o 
   0   2   9       85.14       78.17      4.04 o 
   1   2   9        0.06        0.79      1.07 o 
   2   2   9       62.50       59.95      2.60 o 
   3   2   9       35.55       31.59      2.55 o 
   4   2   9      354.04      349.60      8.92 o 
   5   2   9       11.40       12.51      2.80 o 
   6   2   9       12.08       10.95      2.68 o 
   7   2   9        6.44       10.87      3.27 o 
   8   2   9       12.40        8.00      3.57 o 
   9   2   9       26.39       28.04      7.05 o 
  -8   3   9      276.20      311.10     21.75 o 
  -7   3   9       68.94       65.71      4.33 o 
  -6   3   9      291.83      296.64      8.20 o 
  -5   3   9       18.07       16.95      2.93 o 
  -4   3   9       65.26       61.97      4.89 o 
  -3   3   9      224.22      223.85      5.33 o 
  -2   3   9       73.13       64.10      2.65 o 
  -1   3   9     1223.26     1201.19     10.25 o 
   0   3   9      133.11      137.68      4.10 o 
   1   3   9        2.86        2.25      2.95 o 
   2   3   9      158.44      182.21      7.87 o 
   3   3   9       85.77       97.25      3.44 o 
   4   3   9        3.85        5.56      2.43 o 
   5   3   9        0.06       -0.59      2.72 o 
   6   3   9        1.54        3.77      2.57 o 
   7   3   9       39.69       44.53      3.68 o 
   8   3   9        5.18        5.18      4.16 o 
  -8   4   9       11.50       10.47      6.82 o 
  -7   4   9      158.99      179.97      8.27 o 
  -6   4   9        1.24        2.81      3.09 o 
  -5   4   9      171.03      152.59      5.21 o 
  -4   4   9       55.55       55.52      3.60 o 
  -3   4   9      580.88      611.07      8.96 o 
  -2   4   9       95.53       94.04      3.78 o 
  -1   4   9      445.00      435.72      6.48 o 
   0   4   9       45.90       47.15      3.02 o 
   1   4   9      261.84      249.84      6.74 o 
   2   4   9      325.75      319.90      8.70 o 
   3   4   9       16.67       14.05      2.08 o 
   4   4   9        0.43       -0.69      2.24 o 
   5   4   9        3.91        4.72      2.65 o 
   6   4   9       42.69       45.71      5.32 o 
   7   4   9       74.94       77.26      4.40 o 
   8   4   9        0.01        2.83      5.42 o 
  -8   5   9       10.67        7.28      7.71 o 
  -7   5   9      165.48      179.44      7.07 o 
  -6   5   9       13.59       18.24      3.23 o 
  -5   5   9        3.65        4.93      2.71 o 
  -4   5   9       12.38        9.60      2.76 o 
  -3   5   9       20.76       21.10      2.29 o 
  -2   5   9        2.43        2.78      1.75 o 
  -1   5   9       11.46        7.39      2.11 o 
   0   5   9        1.69        1.69      2.11 o 
   1   5   9      548.18      540.36      7.77 o 
   2   5   9      319.57      308.88      7.93 o 
   3   5   9       75.79       71.16     12.05 o 
   4   5   9       48.80       42.41      4.41 o 
   5   5   9       30.94       38.29     10.54 o 
   6   5   9        6.09       12.03      4.81 o 
   7   5   9        3.22        6.94      4.63 o 
   8   5   9        7.48       17.84      5.89 o 
  -8   6   9       10.47        4.24      7.74 o 
  -7   6   9       62.39       72.48      6.41 o 
  -6   6   9       24.67       26.55      3.50 o 
  -5   6   9       10.94        8.72      2.78 o 
  -4   6   9      186.20      179.81      5.55 o 
  -3   6   9        2.65        0.55      2.52 o 
  -2   6   9        6.15        4.67      1.76 o 
  -1   6   9      145.80      128.68      4.05 o 
   0   6   9      562.85      527.57      7.51 o 
   1   6   9      150.31      101.38      3.99 o 
   2   6   9        2.01        1.46      3.36 o 
   3   6   9       33.31       27.79      4.27 o 
   4   6   9      106.01      108.75      6.23 o 
   5   6   9        9.27        9.80      4.69 o 
   6   6   9        1.25        0.41      6.91 o 
   7   6   9       10.50        8.55      5.28 o 
   8   6   9      158.93      181.51     10.17 o 
  -8   7   9       41.98       50.74      9.00 o 
  -7   7   9      187.46      225.19      9.13 o 
  -6   7   9       34.31       32.48      3.54 o 
  -5   7   9      398.61      406.50      8.16 o 
  -4   7   9       17.96       15.85      2.90 o 
  -3   7   9       11.16        7.76      2.52 o 
  -2   7   9      145.11      138.35      3.67 o 
  -1   7   9       66.95       64.69      3.21 o 
   0   7   9       74.56       59.31      3.32 o 
   1   7   9       20.15       14.98      2.62 o 
   2   7   9      491.44      440.02      9.57 o 
   3   7   9       11.19       10.29      4.05 o 
   4   7   9      101.05       94.28      9.49 o 
   5   7   9       11.27        4.96      6.68 o 
   6   7   9      109.49      107.15      9.77 o 
   7   7   9        0.07        0.26      7.20 o 
   8   7   9        2.19        5.47      5.92 o 
  -8   8   9        6.45        5.65      9.46 o 
  -7   8   9        0.04        1.16      4.64 o 
  -6   8   9      112.15      114.28     13.16 o 
  -5   8   9      293.22      309.09      7.79 o 
  -4   8   9        5.32        4.45      2.67 o 
  -3   8   9      206.94      204.07      7.89 o 
  -2   8   9       51.96       52.33      4.42 o 
  -1   8   9       16.23       12.26      3.18 o 
   0   8   9        6.04        7.56      2.98 o 
   1   8   9       56.67       54.81      3.38 o 
   2   8   9       91.59       70.82      4.26 o 
   3   8   9       30.98       21.26      3.86 o 
   4   8   9       28.99       29.99      6.98 o 
   5   8   9       43.68       45.37      8.05 o 
   6   8   9       15.85       10.64      6.74 o 
   7   8   9        5.23        2.92      6.65 o 
   8   8   9        2.22        6.47      9.58 o 
  -7   9   9        0.02       -1.31      5.05 o 
  -6   9   9      231.03      239.48      9.48 o 
  -5   9   9        5.82       11.46      3.99 o 
  -4   9   9       48.46       45.72      3.56 o 
  -3   9   9        0.45       -0.45      2.66 o 
  -2   9   9       60.59       58.07      4.77 o 
  -1   9   9      185.19      195.06      5.57 o 
   0   9   9       57.10       49.24      4.03 o 
   1   9   9       34.93       31.27      3.63 o 
   2   9   9      272.08      260.58      7.52 o 
   3   9   9       41.63       38.16      3.77 o 
   4   9   9        2.46        3.34      3.33 o 
   5   9   9        0.77       10.27      6.21 o 
   6   9   9        3.19        4.30      6.02 o 
   7   9   9        1.09       -4.27      8.22 o 
   8   9   9        1.59        5.26      9.35 o 
  -7  10   9        0.03        2.34      8.39 o 
  -6  10   9        5.37        5.28      4.25 o 
  -5  10   9       10.47        7.00      4.31 o 
  -4  10   9      319.13      303.06      7.44 o 
  -3  10   9        3.70        2.83      2.70 o 
  -2  10   9       69.12       67.40     11.51 o 
  -1  10   9        4.02        1.43      2.70 o 
   0  10   9       73.72       71.34      7.12 o 
   1  10   9        4.79        5.53      3.08 o 
   2  10   9       13.51       17.35      3.97 o 
   3  10   9        9.87        9.41      3.43 o 
   4  10   9        0.16        3.35      3.32 o 
   5  10   9        2.54        4.51      6.31 o 
   6  10   9       19.11       28.22      7.74 o 
   7  10   9        4.44        3.24      7.54 o 
  -6  11   9       10.06        8.91      4.57 o 
  -5  11   9       11.56       11.12      4.24 o 
  -4  11   9       13.42       18.13      5.06 o 
  -3  11   9        0.07        1.68      2.78 o 
  -2  11   9        9.78        8.18      3.25 o 
  -1  11   9      297.25      290.47      6.92 o 
   0  11   9       11.64       13.76      3.61 o 
   1  11   9       51.12       49.66      4.33 o 
   2  11   9        0.30        1.94      3.23 o 
   3  11   9       42.53       31.30      3.81 o 
   4  11   9      130.82      148.19     10.44 o 
   5  11   9        6.85       15.11      6.48 o 
   6  11   9       25.55       26.08      7.58 o 
   7  11   9        3.68        3.91      8.63 o 
  -6  12   9        0.17       10.62      5.54 o 
  -5  12   9       16.46       17.52      5.02 o 
  -4  12   9       42.48       48.50      8.21 o 
  -3  12   9      155.12      156.34      5.60 o 
  -2  12   9       96.02       94.13      5.99 o 
  -1  12   9       20.31       23.45      4.62 o 
   0  12   9        0.11        1.71      4.35 o 
   1  12   9       75.79       87.50      5.18 o 
   2  12   9        2.26        5.54      3.39 o 
   3  12   9       46.90       49.04      8.11 o 
   4  12   9        3.03       -5.37      6.93 o 
   5  12   9       16.84       14.36      6.97 o 
   6  12   9        1.14        0.98      7.11 o 
   7  12   9       26.34       36.96      9.86 o 
  -5  13   9        1.77       -1.49      5.21 o 
  -4  13   9        4.85        3.45      4.68 o 
  -3  13   9        1.07        1.50      4.02 o 
  -2  13   9       47.21       28.95      4.26 o 
  -1  13   9       87.67       88.24      4.75 o 
   0  13   9       23.91       31.42      3.21 o 
   1  13   9        0.01        0.07      3.39 o 
   2  13   9       11.65        4.21      6.40 o 
   3  13   9        1.31       -3.40      6.17 o 
   4  13   9        0.37       -3.60      7.30 o 
   5  13   9      130.52      121.15     10.78 o 
   6  13   9       19.70       23.74      7.92 o 
  -5  14   9        2.69        0.09      5.39 o 
  -4  14   9        0.90        3.68      5.44 o 
  -3  14   9        1.14        3.35      4.13 o 
  -2  14   9       86.10       90.15      6.24 o 
  -1  14   9      116.71      119.37      6.49 o 
   0  14   9      249.18      259.12      9.71 o 
   1  14   9        3.58        7.21      3.16 o 
   2  14   9       26.12       29.04      5.32 o 
   3  14   9       36.58       41.85      5.29 o 
   4  14   9       26.55       28.18      4.46 o 
   5  14   9        0.59        1.22      5.76 o 
   6  14   9       11.03       32.30      9.02 o 
  -5  15   9        6.17       -2.04      7.17 o 
  -4  15   9       11.27       10.99      5.40 o 
  -3  15   9        3.36        3.90      4.34 o 
  -2  15   9       18.36       20.91      4.73 o 
  -1  15   9        0.88        3.37      4.02 o 
   0  15   9       16.05       17.22      4.21 o 
   1  15   9       18.51       20.12      4.64 o 
   2  15   9        0.10       -0.77      4.39 o 
   3  15   9        0.53        2.25      4.87 o 
   4  15   9       31.81       35.16      7.50 o 
   5  15   9        9.01       12.28      6.08 o 
  -4  16   9      160.17      155.21     10.71 o 
  -3  16   9       31.04       32.53      5.21 o 
  -2  16   9        2.52       -2.65      6.67 o 
  -1  16   9        1.80       -3.38      4.52 o 
   0  16   9        8.24       15.49      7.38 o 
   1  16   9        3.63        8.39      6.33 o 
   2  16   9       49.65       54.91      5.82 o 
   3  16   9        7.39        2.34      4.80 o 
   4  16   9       15.69       23.98      8.81 o 
  -3  17   9        1.31        1.96      7.73 o 
  -2  17   9       64.88       69.23      5.93 o 
  -1  17   9       44.92       55.16      6.44 o 
   0  17   9       34.08       26.01      8.32 o 
   1  17   9       45.16       49.17      8.75 o 
   2  17   9      178.49      186.88      8.89 o 
   3  17   9       37.70       40.93      8.96 o 
   4  17   9       34.43       23.27      9.60 o 
  -1  18   9        1.75        1.63      8.50 o 
   3  18   9        1.61        4.02      8.97 o 
  -8   0  10      361.77      396.74     16.76 o 
  -6   0  10      120.22      102.41      8.49 o 
  -4   0  10      249.88      236.72     13.13 o 
  -2   0  10     1060.45     1066.80     15.13 o 
   0   0  10       61.75       63.32      5.80 o 
   2   0  10       74.74       73.28      7.17 o 
   4   0  10       58.19       59.75      4.39 o 
   6   0  10       13.28       20.35      4.61 o 
   8   0  10      120.83      136.53     11.52 o 
  -8   1  10        0.05        5.19      5.44 o 
  -7   1  10       60.51       62.45      5.76 o 
  -6   1  10       16.56       28.17      5.84 o 
  -5   1  10       52.20       50.34      6.66 o 
  -4   1  10       11.97       13.40      3.49 o 
  -3   1  10      385.63      388.83      9.50 o 
  -2   1  10      267.86      273.60      5.07 o 
  -1   1  10      271.17      249.96      5.81 o 
   0   1  10        7.87        8.30      3.18 o 
   1   1  10      308.09      297.59      7.71 o 
   2   1  10       42.49       39.23      2.40 o 
   3   1  10      123.53      134.23      4.24 o 
   4   1  10      133.74      130.87      3.92 o 
   5   1  10        0.81        1.60      2.49 o 
   6   1  10        0.02        1.13      2.82 o 
   7   1  10       29.07       23.44      4.31 o 
   8   1  10       16.99       18.78      4.66 o 
  -8   2  10      245.62      273.84      9.95 o 
  -7   2  10       57.54       62.10      5.90 o 
  -6   2  10        8.87        8.84      4.16 o 
  -5   2  10      262.80      265.82      8.39 o 
  -4   2  10       50.04       54.59      4.89 o 
  -3   2  10       66.61       60.16      2.65 o 
  -2   2  10      109.27      106.46      4.09 o 
  -1   2  10      909.57      929.68     10.13 o 
   0   2  10       12.08        9.66      3.08 o 
   1   2  10       17.38       21.96      5.06 o 
   2   2  10       35.09       32.60      4.13 o 
   3   2  10      248.49      244.91      7.94 o 
   4   2  10      394.74      388.66      9.74 o 
   5   2  10       25.87       33.22      3.85 o 
   6   2  10        2.07        2.06      3.55 o 
   7   2  10       29.26       24.86      4.29 o 
   8   2  10        0.00       -0.15      5.88 o 
  -8   3  10        8.08       -4.52      7.96 o 
  -7   3  10       39.46       38.21      5.95 o 
  -6   3  10        1.84       -1.23      3.59 o 
  -5   3  10       85.34       81.68      5.57 o 
  -4   3  10        2.63        3.05      3.02 o 
  -3   3  10      165.76      166.34      5.54 o 
  -2   3  10        0.17       -0.89      1.93 o 
  -1   3  10      122.52      127.98      5.16 o 
   0   3  10      179.73      180.51      5.36 o 
   1   3  10      291.69      267.32      7.26 o 
   2   3  10      281.79      263.70      9.13 o 
   3   3  10      102.18       94.98      5.78 o 
   4   3  10       28.14       28.52      4.80 o 
   5   3  10      174.45      184.78      8.12 o 
   6   3  10       48.89       47.42      4.55 o 
   7   3  10       92.77       92.73      5.76 o 
   8   3  10        7.42       13.29      5.79 o 
  -7   4  10        3.49        5.18      3.90 o 
  -6   4  10      129.90      141.18      5.64 o 
  -5   4  10       33.39       30.58     10.53 o 
  -4   4  10       68.72       73.76      7.84 o 
  -3   4  10       80.46       81.06      3.67 o 
  -2   4  10      663.47      677.40     14.07 o 
  -1   4  10        0.22        0.89      2.06 o 
   0   4  10      307.56      287.73      6.68 o 
   1   4  10       25.81       24.49      4.59 o 
   2   4  10        0.40        0.78      3.39 o 
   3   4  10        1.83        3.49      3.92 o 
   4   4  10       51.76       50.38      8.10 o 
   5   4  10      213.80      211.64      8.36 o 
   6   4  10        5.43        6.11      3.53 o 
   7   4  10        2.45        3.80      4.32 o 
   8   4  10        0.28        7.07      6.14 o 
  -7   5  10       23.29       17.70      4.17 o 
  -6   5  10      102.09      111.99      5.38 o 
  -5   5  10      172.32      162.25      5.81 o 
  -4   5  10       66.56       68.00      5.04 o 
  -3   5  10      176.69      171.61      6.40 o 
  -2   5  10       69.77       68.83      2.87 o 
  -1   5  10      129.49      131.13      4.27 o 
   0   5  10       25.78       27.28      2.88 o 
   1   5  10        1.44       -0.45      2.55 o 
   2   5  10        2.37        0.65      3.43 o 
   3   5  10       29.30       20.72      4.23 o 
   4   5  10      124.05      120.83      6.67 o 
   5   5  10      629.06      689.29     22.47 o 
   6   5  10      104.43      107.67      6.94 o 
   7   5  10       17.84       19.71      5.15 o 
   8   5  10        3.26       15.13      9.33 o 
  -7   6  10       21.03       25.81      5.43 o 
  -6   6  10        5.79        8.75      3.36 o 
  -5   6  10       39.23       37.97      4.59 o 
  -4   6  10        1.52        3.08      2.39 o 
  -3   6  10        1.06        2.72      2.51 o 
  -2   6  10        1.00        2.20      1.98 o 
  -1   6  10      181.84      183.91      4.98 o 
   0   6  10       14.85       13.86      3.01 o 
   1   6  10      116.82      115.80      4.52 o 
   2   6  10       17.39       14.69      3.63 o 
   3   6  10       27.76       27.99      5.73 o 
   4   6  10       31.03       41.27      5.09 o 
   5   6  10        6.16       10.66      5.07 o 
   6   6  10        2.41       -2.32      4.98 o 
   7   6  10        1.15        0.79      5.37 o 
   8   6  10        3.29       -0.03      9.09 o 
  -7   7  10       13.41        7.53      4.85 o 
  -6   7  10       11.42        8.00      3.75 o 
  -5   7  10       33.74       35.51      3.99 o 
  -4   7  10      150.31      159.28      5.64 o 
  -3   7  10       32.71       31.68      2.91 o 
  -2   7  10      113.30       93.50      6.21 o 
  -1   7  10        0.22        2.43      2.25 o 
   0   7  10      128.83      141.83      5.76 o 
   1   7  10       20.55       13.77      2.62 o 
   2   7  10      103.46       98.35      4.42 o 
   3   7  10        1.68        0.04      4.05 o 
   4   7  10      122.90      125.17      6.98 o 
   5   7  10        3.16        5.51      4.39 o 
   6   7  10       31.33       30.09      8.64 o 
   7   7  10        4.93        0.64      5.63 o 
  -7   8  10       31.64       50.35      8.67 o 
  -6   8  10       95.66       90.94      8.16 o 
  -5   8  10        3.93        2.53      3.11 o 
  -4   8  10       35.35       34.58      3.77 o 
  -3   8  10        2.84        0.57      2.32 o 
  -2   8  10      156.76      158.68      6.54 o 
  -1   8  10       43.18       41.26      4.01 o 
   0   8  10      268.54      299.09      6.46 o 
   1   8  10        8.40        5.93      2.65 o 
   2   8  10      186.33      191.98      5.71 o 
   3   8  10       20.73       22.42      3.24 o 
   4   8  10       56.43       50.04      8.64 o 
   5   8  10        9.58       14.43      6.22 o 
   6   8  10        4.71        9.49      7.37 o 
   7   8  10       11.63       12.20      8.81 o 
  -7   9  10       11.54        4.99      8.18 o 
  -6   9  10        0.74        1.66      4.75 o 
  -5   9  10       26.15       30.85      7.30 o 
  -4   9  10      141.78      140.42      6.47 o 
  -3   9  10      119.17      122.36      5.15 o 
  -2   9  10        1.62        2.74      4.19 o 
  -1   9  10       79.58       79.80      5.08 o 
   0   9  10       19.43       17.68      3.91 o 
   1   9  10       16.28       14.95      4.00 o 
   2   9  10      118.73      122.85      6.00 o 
   3   9  10        1.62        4.56      3.71 o 
   4   9  10        0.12       -3.71      3.86 o 
   5   9  10       84.09      100.52      9.98 o 
   6   9  10        3.34        5.78      7.21 o 
   7   9  10        0.64        8.53      8.69 o 
  -6  10  10        0.21       -3.34      5.57 o 
  -5  10  10       50.00       49.25      5.89 o 
  -4  10  10       47.18       49.37      4.00 o 
  -3  10  10       41.95       48.42      4.23 o 
  -2  10  10        3.02        3.01      2.91 o 
  -1  10  10      129.71      134.38      8.40 o 
   0  10  10        6.82        5.51      3.54 o 
   1  10  10        6.06        3.37      3.55 o 
   2  10  10       13.50        7.14      3.67 o 
   3  10  10      111.91      124.99      6.23 o 
   4  10  10       30.84       46.10      8.12 o 
   5  10  10        1.34        2.99      6.22 o 
   6  10  10       10.09        8.84      7.64 o 
  -6  11  10        5.09       11.42      8.50 o 
  -5  11  10        0.02        2.90      5.17 o 
  -4  11  10       71.03       84.13      6.27 o 
  -3  11  10        2.30        1.39      3.32 o 
  -2  11  10        6.62        1.67      3.26 o 
  -1  11  10        0.41        3.03      3.51 o 
   0  11  10       52.74       50.57      4.89 o 
   1  11  10       75.11       75.02     13.29 o 
   2  11  10       32.48       35.89      4.51 o 
   3  11  10       21.94       25.94      3.81 o 
   4  11  10       60.85       57.25      8.15 o 
   5  11  10        0.11       -4.24      7.74 o 
   6  11  10       20.69       12.48      8.88 o 
  -5  12  10       11.06        9.73      5.85 o 
  -4  12  10       30.17       26.42      5.56 o 
  -3  12  10       82.22       76.80      6.12 o 
  -2  12  10      269.41      299.19      8.66 o 
  -1  12  10       44.94       49.93      4.96 o 
   0  12  10       34.94       41.76      9.15 o 
   1  12  10        0.81        2.84      3.73 o 
   2  12  10      147.86      149.80     14.25 o 
   3  12  10        0.25        2.62      7.11 o 
   4  12  10        3.32       10.93      7.51 o 
   5  12  10        0.98       -4.11      8.59 o 
   6  12  10        8.96       11.70      9.77 o 
  -5  13  10       23.88       35.68      7.07 o 
  -4  13  10      128.21      139.18      8.53 o 
  -3  13  10      110.07      124.02      7.60 o 
  -2  13  10        1.71        0.15      3.55 o 
  -1  13  10        1.81        3.28      3.98 o 
   0  13  10       34.41       36.04      4.44 o 
   1  13  10       33.74       35.59      4.93 o 
   2  13  10        1.15       14.49      7.80 o 
   3  13  10       20.52       22.72      8.40 o 
   4  13  10       27.93       24.62      7.67 o 
   5  13  10        6.68       10.53      9.02 o 
  -4  14  10        4.99        2.70      4.93 o 
  -3  14  10       40.39       36.72      5.50 o 
  -2  14  10       16.37       18.95      3.96 o 
  -1  14  10        1.97        0.81      3.94 o 
   0  14  10       53.07       62.41      5.61 o 
   1  14  10        6.30       12.47      5.32 o 
   2  14  10        0.77        4.51      7.08 o 
   3  14  10       18.78       26.05      8.45 o 
   4  14  10       41.34       39.33      7.76 o 
  -4  15  10       51.59       61.09      8.87 o 
  -3  15  10       47.92       60.02      6.11 o 
  -2  15  10       25.45       25.57      4.21 o 
  -1  15  10        0.36        1.51      4.63 o 
   0  15  10       24.11       39.15      4.89 o 
   1  15  10        5.70        4.09      7.45 o 
   2  15  10        2.33        0.77      4.74 o 
   3  15  10        0.42        0.65      5.10 o 
   4  15  10        7.60       12.92      6.23 o 
  -3  16  10        4.49       -1.88      7.70 o 
  -2  16  10        0.41        2.43      4.41 o 
  -1  16  10       67.50       58.34      5.94 o 
   0  16  10        2.54        5.92      7.40 o 
   1  16  10       37.99       41.99      8.38 o 
   2  16  10      278.22      294.85     13.93 o 
   3  16  10        5.64        9.82      8.15 o 
  -3  17  10        1.91        4.54      8.49 o 
   3  17  10        0.17        0.42     10.03 o 
  -7   0  11      465.05      507.29     18.46 o 
  -5   0  11       14.42       12.32      5.28 o 
  -3   0  11      151.16      147.91      8.21 o 
  -1   0  11      428.85      413.33      9.36 o 
   1   0  11       68.57       64.79      7.43 o 
   3   0  11        0.01       -0.51      5.97 o 
   5   0  11        3.67        4.08      7.05 o 
   7   0  11       96.79       95.76     11.29 o 
  -7   1  11      153.45      162.91      8.25 o 
  -6   1  11       88.72       80.68      6.04 o 
  -5   1  11       38.27       34.06      6.34 o 
  -4   1  11        9.47        7.98      3.78 o 
  -3   1  11        4.08        7.52      2.32 o 
  -2   1  11        0.64        1.45      2.17 o 
  -1   1  11      354.98      366.64      6.28 o 
   0   1  11      269.27      267.29     13.37 o 
   1   1  11        2.41        2.22      3.33 o 
   2   1  11       17.13       14.04      4.25 o 
   3   1  11        4.74        3.27      4.00 o 
   4   1  11        0.42       -4.70      4.70 o 
   5   1  11        5.11        3.35      4.52 o 
   6   1  11       31.11       34.05      6.51 o 
   7   1  11        0.06       -2.71      5.74 o 
  -7   2  11        1.20        2.37      5.48 o 
  -6   2  11        3.82        1.94      4.22 o 
  -5   2  11       33.06       27.40      4.67 o 
  -4   2  11       69.90       67.17      5.33 o 
  -3   2  11      133.66      127.93      4.86 o 
  -2   2  11        6.11        8.62      2.27 o 
  -1   2  11      462.28      443.26     11.29 o 
   0   2  11      515.71      522.48      8.46 o 
   1   2  11      322.73      313.37     12.39 o 
   2   2  11       90.69       89.60      6.55 o 
   3   2  11        4.49        7.11      3.62 o 
   4   2  11       22.74       25.32      5.85 o 
   5   2  11       39.98       44.16      4.09 o 
   6   2  11      115.28      107.03      8.73 o 
   7   2  11        5.95        9.07      5.40 o 
  -7   3  11       28.81       37.90      5.64 o 
  -6   3  11       73.23       63.43      5.61 o 
  -5   3  11      311.80      310.54      9.55 o 
  -4   3  11       31.41       29.37      4.72 o 
  -3   3  11       59.85       56.99      7.74 o 
  -2   3  11      667.31      641.18     12.19 o 
  -1   3  11        4.41        6.18      2.71 o 
   0   3  11        0.52        3.69      2.72 o 
   1   3  11       23.20       18.10      3.80 o 
   2   3  11      182.68      156.32      6.86 o 
   3   3  11        3.55        1.32      4.12 o 
   4   3  11       59.07       63.42      8.38 o 
   5   3  11      136.28      128.58      5.99 o 
   6   3  11        3.33        2.73      4.00 o 
   7   3  11       42.31       48.04      6.19 o 
  -7   4  11       28.64       46.93      7.52 o 
  -6   4  11      135.76      162.78      7.84 o 
  -5   4  11      120.04      123.75      6.90 o 
  -4   4  11       19.00       19.16      4.31 o 
  -3   4  11       93.16       85.36     10.03 o 
  -2   4  11       13.24       15.51      2.38 o 
  -1   4  11       38.40       42.62      4.01 o 
   0   4  11       13.04       10.88      2.73 o 
   1   4  11      149.19      139.54      5.10 o 
   2   4  11       92.31       70.16      5.34 o 
   3   4  11        7.46        8.34      4.30 o 
   4   4  11      112.91      110.81      7.00 o 
   5   4  11      141.36      148.55      7.87 o 
   6   4  11        4.53        7.78      3.76 o 
   7   4  11        5.47        2.18      7.27 o 
  -7   5  11        1.42        6.60      7.85 o 
  -6   5  11      166.70      176.67      8.04 o 
  -5   5  11       18.25       14.21      4.09 o 
  -4   5  11       49.57       44.06      6.22 o 
  -3   5  11        1.69        2.00      3.08 o 
  -2   5  11       62.51       63.65      3.99 o 
  -1   5  11       31.56       37.63      3.23 o 
   0   5  11      153.70      163.39      5.43 o 
   1   5  11        0.74        1.39      2.95 o 
   2   5  11       62.88       50.95      4.97 o 
   3   5  11      179.38      187.99      7.78 o 
   4   5  11      147.66      137.72      7.20 o 
   5   5  11       29.92       34.58     10.94 o 
   6   5  11       19.72       24.21      4.36 o 
   7   5  11        0.17       -1.81      6.06 o 
  -6   6  11        7.71        8.57      4.39 o 
  -5   6  11        5.82       11.73      4.51 o 
  -4   6  11      512.24      516.38     18.17 o 
  -3   6  11       17.83       22.82      2.97 o 
  -2   6  11       52.09       56.18      3.86 o 
  -1   6  11       40.09       41.87      3.44 o 
   0   6  11        0.09        0.21      2.70 o 
   1   6  11       10.86        6.26      2.78 o 
   2   6  11        3.45        5.41      2.94 o 
   3   6  11        2.29        4.25      4.15 o 
   4   6  11        0.80        0.07      4.71 o 
   5   6  11        8.50       12.17      5.09 o 
   6   6  11        4.55       10.97      5.80 o 
   7   6  11        5.77        4.09      8.36 o 
  -7   7  11        0.12       -0.87      8.62 o 
  -6   7  11       34.39       27.78      5.46 o 
  -5   7  11       11.13        9.48      4.15 o 
  -4   7  11        5.81        8.22      4.04 o 
  -3   7  11        3.41        0.70      2.84 o 
  -2   7  11       22.30       24.74      3.42 o 
  -1   7  11      184.17      190.51      5.34 o 
   0   7  11        5.43        7.60      2.64 o 
   1   7  11        9.36       10.89      2.51 o 
   2   7  11       34.00       38.46      3.89 o 
   3   7  11       35.02       29.28      5.01 o 
   4   7  11       35.18       41.33      7.04 o 
   5   7  11       11.76        5.50      5.17 o 
   6   7  11        0.86       -1.02      8.51 o 
   7   7  11        3.57       14.31      8.66 o 
  -6   8  11        0.47        3.42      4.78 o 
  -5   8  11       42.66       34.57      4.01 o 
  -4   8  11        2.66        0.34      4.12 o 
  -3   8  11      277.16      276.90      7.42 o 
  -2   8  11       19.69       22.64      3.30 o 
  -1   8  11        0.55        1.82      3.33 o 
   0   8  11        8.75        8.63      2.80 o 
   1   8  11      103.46      117.65      4.91 o 
   2   8  11      111.43      106.85      4.96 o 
   3   8  11       14.27       19.42      3.62 o 
   4   8  11       22.13       24.36      8.13 o 
   5   8  11        0.10       -2.27      7.91 o 
   6   8  11       64.73       62.64      8.62 o 
  -6   9  11       12.58       18.81      8.29 o 
  -5   9  11        5.69        1.95      5.60 o 
  -4   9  11        2.51        4.21      3.59 o 
  -3   9  11        9.76        7.26      3.47 o 
  -2   9  11       24.04       28.55      3.65 o 
  -1   9  11       37.95       35.29      4.48 o 
   0   9  11       50.50       46.38      4.64 o 
   1   9  11        5.02        7.67      3.70 o 
   2   9  11       13.20       15.38      3.69 o 
   3   9  11       99.94       93.48      5.97 o 
   4   9  11       19.22       20.85      4.66 o 
   5   9  11      116.87      119.30     10.29 o 
   6   9  11        2.30        2.39      9.35 o 
  -5  10  11       10.29       10.07      6.16 o 
  -4  10  11        3.01        3.28      3.19 o 
  -3  10  11        7.96       10.28      3.19 o 
  -2  10  11       68.51       66.61      4.49 o 
  -1  10  11       40.78       43.25      5.01 o 
   0  10  11       70.15       72.58      5.29 o 
   1  10  11        1.15        1.30      3.70 o 
   2  10  11        2.72        7.27      3.76 o 
   3  10  11       30.82       35.93      4.89 o 
   4  10  11       10.25        8.89      7.79 o 
   5  10  11        2.52        6.89      8.28 o 
  -5  11  11       25.62       36.08      5.85 o 
  -4  11  11       12.11       15.45      4.76 o 
  -3  11  11        0.18        3.62      3.11 o 
  -2  11  11       17.23        7.70      4.09 o 
  -1  11  11        0.09       -3.10      4.05 o 
   0  11  11        0.64        4.57      3.96 o 
   1  11  11        2.29        4.62      3.76 o 
   2  11  11       53.42       60.30      5.52 o 
   3  11  11        1.38       -6.41      6.41 o 
   4  11  11        8.24       11.61      7.21 o 
   5  11  11        3.50       -2.59      9.04 o 
  -4  12  11       10.11        5.68      5.00 o 
  -3  12  11       47.28       43.00      4.38 o 
  -2  12  11        0.07       -0.66      4.55 o 
  -1  12  11        4.82        6.37      4.44 o 
   0  12  11        5.32        7.12      4.31 o 
   1  12  11        0.55       -0.07      3.98 o 
   2  12  11       17.62       22.79      4.58 o 
   3  12  11       32.99       34.25      7.52 o 
   4  12  11        7.09        5.71      6.74 o 
  -4  13  11        3.76       -0.80      8.42 o 
  -3  13  11        0.14        1.88      4.37 o 
  -2  13  11       64.16       66.74      6.10 o 
  -1  13  11       67.63       73.84      6.08 o 
   0  13  11       22.68       13.08      4.53 o 
   1  13  11       37.65       53.65      5.46 o 
   2  13  11       69.71       84.61     10.30 o 
   3  13  11       63.51       86.81      9.87 o 
   4  13  11       30.30       34.94      8.32 o 
  -3  14  11       17.24       24.78      5.76 o 
  -2  14  11       51.86       56.86      6.31 o 
  -1  14  11        0.29       -0.04      4.75 o 
   0  14  11       22.26       28.98      4.99 o 
   1  14  11      101.85      125.73     11.52 o 
   2  14  11        3.41        9.58      7.76 o 
   3  14  11       16.44       25.24      9.09 o 
  -3  15  11       10.92       15.13      6.06 o 
  -2  15  11       33.98       37.17      6.19 o 
  -1  15  11       40.99       37.69      5.59 o 
   0  15  11       80.07       86.41     10.79 o 
   1  15  11        0.45        4.62      8.01 o 
   3  15  11       66.59       81.35      9.26 o 
  -2  16  11        5.95       -4.50      9.29 o 
  -6   0  12       72.61       79.93      9.72 o 
  -4   0  12      680.25      705.23     19.83 o 
  -2   0  12       80.57       75.22      5.25 o 
   0   0  12      268.54      245.75     10.89 o 
   2   0  12        0.34       -1.59      6.24 o 
   4   0  12       25.68       13.27      7.64 o 
   6   0  12       50.93       55.38     10.23 o 
  -6   1  12       50.67       44.54      6.07 o 
  -5   1  12        0.21       -0.18      3.91 o 
  -4   1  12       87.74       95.88      6.31 o 
  -3   1  12      192.70      196.32      7.05 o 
  -2   1  12       56.29       63.75      3.47 o 
  -1   1  12        3.17        3.36      2.47 o 
   0   1  12        3.16        2.66      2.90 o 
   1   1  12        2.90        1.63      3.74 o 
   2   1  12      284.12      279.20     12.88 o 
   3   1  12       30.46       29.44      4.89 o 
   4   1  12        4.31        4.96      4.66 o 
   5   1  12       92.95       96.97      8.64 o 
   6   1  12       12.46       15.67      5.71 o 
  -6   2  12       18.03       24.72      5.04 o 
  -5   2  12      107.39      100.40      6.54 o 
  -4   2  12       37.10       35.64      4.68 o 
  -3   2  12       10.35       11.04      3.06 o 
  -2   2  12        1.50        1.72      2.51 o 
  -1   2  12        0.18        2.22      2.51 o 
   0   2  12       29.97       27.69      3.32 o 
   1   2  12       26.06       26.35      4.65 o 
   2   2  12      113.80      109.31      6.31 o 
   3   2  12      170.80      162.17      7.56 o 
   4   2  12        0.21       -1.09      4.83 o 
   5   2  12       10.07       15.42      5.89 o 
   6   2  12        3.57        6.50      5.26 o 
  -6   3  12       35.12       42.86      5.87 o 
  -5   3  12       18.54       13.48      4.58 o 
  -4   3  12       48.79       49.86      5.26 o 
  -3   3  12       24.99       30.80      3.54 o 
  -2   3  12      391.36      391.74      6.67 o 
  -1   3  12       87.20       82.52      3.90 o 
   0   3  12        3.27        4.92      2.95 o 
   1   3  12       96.29      101.51      6.24 o 
   2   3  12       64.76       70.44      5.75 o 
   3   3  12       12.14       10.83      4.38 o 
   4   3  12       16.18       11.68      4.85 o 
   5   3  12       13.76       16.63      5.67 o 
   6   3  12        9.42        9.65      5.41 o 
  -6   4  12       22.26       18.64      6.03 o 
  -5   4  12        1.51        5.17      4.56 o 
  -4   4  12       95.82       93.54      6.16 o 
  -3   4  12        1.23        2.53      3.80 o 
  -2   4  12       44.09       43.89      3.94 o 
  -1   4  12       18.44       18.67      3.21 o 
   0   4  12      215.37      225.45      6.55 o 
   1   4  12        2.95       -1.06      3.11 o 
   2   4  12       42.48       45.30      6.85 o 
   3   4  12       17.04       19.12      5.13 o 
   4   4  12       30.78       29.51      4.83 o 
   5   4  12       18.50       15.73      5.07 o 
   6   4  12        3.38       13.68      5.36 o 
  -6   5  12       52.06       70.18      8.24 o 
  -5   5  12        0.24       -1.19      4.56 o 
  -4   5  12        1.99        6.01      4.43 o 
  -3   5  12      331.30      325.98      9.65 o 
  -2   5  12        9.93       13.84      4.50 o 
  -1   5  12       21.82       23.65      3.36 o 
   0   5  12        8.46        6.72      3.13 o 
   1   5  12       26.85       21.82      3.64 o 
   2   5  12       16.57       15.14      3.78 o 
   3   5  12       27.17       24.81      5.35 o 
   4   5  12       74.09       65.31      6.89 o 
   5   5  12        2.53        2.34      5.38 o 
   6   5  12        1.84       -6.00      8.25 o 
  -6   6  12        2.01       -7.13      8.54 o 
  -5   6  12      114.70      115.27      6.86 o 
  -4   6  12       76.28       76.42      6.06 o 
  -3   6  12        9.15        3.00      3.88 o 
  -2   6  12       58.57       55.64      4.10 o 
  -1   6  12      480.03      499.02      8.47 o 
   0   6  12        8.17       10.03      3.32 o 
   1   6  12       59.93       60.58      4.54 o 
   2   6  12       11.23        7.81      3.31 o 
   3   6  12       44.94       51.91      5.88 o 
   4   6  12      199.68      198.76      8.67 o 
   5   6  12        0.44       -0.86      7.37 o 
  -5   7  12        6.00        6.16      5.40 o 
  -4   7  12        8.06       11.82      4.49 o 
  -3   7  12       11.35        7.85      3.88 o 
  -2   7  12        3.58        2.43      3.24 o 
  -1   7  12      132.38      117.97      6.42 o 
   0   7  12      205.87      201.92      6.15 o 
   1   7  12       54.07       51.26      4.22 o 
   2   7  12      133.13      138.24      5.76 o 
   3   7  12        6.27        6.55      3.71 o 
   4   7  12       40.43       45.41      7.41 o 
   5   7  12       43.68       46.79      6.49 o 
  -5   8  12       24.84       14.08      5.23 o 
  -4   8  12        0.55       -3.01      4.50 o 
  -3   8  12       39.81       35.70      4.79 o 
  -2   8  12      299.97      328.53      7.77 o 
  -1   8  12        1.76       -0.28      3.91 o 
   0   8  12      130.10      130.12      6.98 o 
   1   8  12        0.39        1.80      3.21 o 
   2   8  12        5.43        8.37      3.36 o 
   3   8  12        7.79        6.56      3.54 o 
   4   8  12       22.07       29.36      5.47 o 
   5   8  12      128.09      129.80     12.28 o 
  -4   9  12        0.25        0.82      4.65 o 
  -3   9  12      219.16      229.32      8.57 o 
  -2   9  12       17.70       20.66      3.71 o 
  -1   9  12        9.64        9.67      4.14 o 
   0   9  12       44.73       55.25      5.61 o 
   1   9  12       39.94       35.14      4.76 o 
   2   9  12       48.30       54.29      5.11 o 
   3   9  12       62.65       63.21      6.05 o 
   4   9  12       15.36       14.92      4.76 o 
  -4  10  12       15.97       18.20      7.36 o 
  -3  10  12       14.15       15.40      3.94 o 
  -2  10  12        5.53       10.62      3.46 o 
  -1  10  12       72.33       81.31      6.13 o 
   0  10  12        9.49       10.66      4.23 o 
   1  10  12       28.02       31.33      4.65 o 
   2  10  12        0.74        6.44      4.83 o 
   3  10  12       10.96       17.36      4.74 o 
   4  10  12       56.29       56.37     10.14 o 
  -3  11  12       27.26       35.45      4.09 o 
  -2  11  12       61.64       68.33      4.92 o 
  -1  11  12       28.75       34.21      5.22 o 
   0  11  12       92.07      116.39     14.42 o 
   1  11  12       23.07       17.79      4.97 o 
   2  11  12       39.12       56.39      6.43 o 
   3  11  12       14.99       19.31      8.36 o 
  -3  12  12        7.78        2.83      5.83 o 
  -2  12  12        0.05        1.62      4.17 o 
  -1  12  12        3.08       -1.38      4.98 o 
   0  12  12       13.78        7.63      6.12 o 
   1  12  12       17.53       20.56      5.24 o 
   2  12  12      142.38      169.07     19.11 o 
  -3  13  12       19.48       18.86      8.76 o 
  -2  13  12        4.54        7.87      5.66 o 
  -1  13  12        3.47       -2.01      5.04 o 
   0  13  12        8.86       12.45      5.52 o 
   1  13  12      153.80      183.30      8.71 o 
   2  13  12        1.10       18.29      8.45 o 
  -3  14  12        1.28        7.46      9.61 o 
  -2  14  12        7.22        7.21      5.89 o 
  -1  14  12      120.50      121.69     14.19 o 
   0  14  12       39.85       45.57      5.87 o 
  -1  15  12        1.93        6.91      9.39 o 
  -5   0  13      151.79      153.62     10.98 o 
  -3   0  13      114.65      103.65      9.59 o 
  -1   0  13       81.53       80.20      5.69 o 
   1   0  13       92.66       78.55      8.65 o 
   3   0  13      139.90      138.20     11.37 o 
   5   0  13        8.78       20.48      8.97 o 
  -5   1  13       50.06       51.01      9.48 o 
  -4   1  13       37.14       46.51      6.96 o 
  -3   1  13        0.54        3.07      4.05 o 
  -2   1  13        1.27        1.78      3.00 o 
  -1   1  13       15.76       17.43      2.99 o 
   0   1  13        0.70        0.49      2.93 o 
   1   1  13        0.89       -0.90      3.88 o 
   2   1  13      126.44      107.46      6.95 o 
   3   1  13       29.50       19.70      4.90 o 
   4   1  13        8.22        9.58      5.62 o 
   5   1  13        3.41        5.91      5.33 o 
  -5   2  13       10.44       15.06      5.55 o 
  -4   2  13       55.78       55.58      5.92 o 
  -3   2  13       16.63       24.30      4.63 o 
  -2   2  13      139.69      135.76      5.63 o 
  -1   2  13       31.10       32.60      3.22 o 
   0   2  13      120.87      116.62      6.83 o 
   1   2  13       47.17       38.97      5.18 o 
   2   2  13        5.89        8.65      4.53 o 
   3   2  13       15.29       13.20      5.36 o 
   4   2  13       24.35       26.32      5.61 o 
   5   2  13        0.04       -3.63      6.64 o 
  -5   3  13       22.57       22.36      5.67 o 
  -4   3  13       13.62        7.03      4.97 o 
  -3   3  13      118.81      119.45      5.32 o 
  -2   3  13        0.01        0.86      3.51 o 
  -1   3  13        9.10       14.29      2.91 o 
   0   3  13      123.50      120.26      5.45 o 
   1   3  13        0.07        0.80      3.23 o 
   2   3  13        2.94        4.62      4.60 o 
   3   3  13        7.86        7.44      4.55 o 
   4   3  13       16.36       15.48      4.78 o 
   5   3  13        6.14        6.18      5.15 o 
  -5   4  13       12.15       18.40      7.27 o 
  -4   4  13        9.51       13.37      4.37 o 
  -3   4  13       90.72       92.31      6.39 o 
  -2   4  13        1.90        3.89      3.52 o 
  -1   4  13       15.48       12.82      2.95 o 
   0   4  13       18.36       16.18      3.77 o 
   1   4  13       22.15       23.34      4.03 o 
   2   4  13        7.17        6.53      4.44 o 
   3   4  13       42.15       47.43      6.03 o 
   4   4  13       32.13       34.28      8.72 o 
   5   4  13        0.06        0.08      9.00 o 
  -5   5  13       32.51       33.75      8.26 o 
  -4   5  13       44.04       41.72      5.41 o 
  -3   5  13        5.22        3.32      3.84 o 
  -2   5  13       30.44       39.80      4.15 o 
  -1   5  13      320.16      320.36      8.61 o 
   0   5  13       98.24      104.62      5.56 o 
   1   5  13       36.11       31.75      4.30 o 
   2   5  13       20.46       22.60      4.11 o 
   3   5  13        0.94       -0.47      5.13 o 
   4   5  13        0.93        8.45      5.44 o 
  -5   6  13        0.39        5.78      7.86 o 
  -4   6  13        0.05        2.01      5.26 o 
  -3   6  13       76.25       78.57      7.23 o 
  -2   6  13       29.40       32.95      4.80 o 
  -1   6  13      160.43      174.78      7.89 o 
   0   6  13       86.79       96.28      5.12 o 
   1   6  13        2.46        2.32      3.35 o 
   2   6  13       68.52       81.60      5.05 o 
   3   6  13        0.88       -2.19      4.03 o 
   4   6  13        0.45       -4.47      8.15 o 
  -5   7  13       11.49       10.77      8.39 o 
  -4   7  13       15.61       16.07      5.17 o 
  -3   7  13        1.23        4.41      4.62 o 
  -2   7  13       86.77       79.99      6.42 o 
  -1   7  13       79.67       85.57      6.37 o 
   0   7  13        3.89        3.11      3.32 o 
   1   7  13        0.83       -0.04      3.71 o 
   2   7  13       10.80       17.50      3.93 o 
   3   7  13       10.26        9.45      3.87 o 
   4   7  13        7.16        6.62      4.57 o 
  -4   8  13        7.46        9.03      7.55 o 
  -3   8  13       29.23       27.80      4.97 o 
  -2   8  13        2.98        4.16      4.80 o 
  -1   8  13        3.64        3.45      4.32 o 
   0   8  13        0.62       -1.08      4.79 o 
   1   8  13        5.79        3.15      3.86 o 
   2   8  13       16.13       15.13      4.42 o 
   3   8  13        4.53        8.10      4.40 o 
   4   8  13       16.84       14.27      7.43 o 
  -4   9  13        9.35       15.79      8.05 o 
  -3   9  13        0.78        3.06      5.53 o 
  -2   9  13        1.31        2.46      5.19 o 
  -1   9  13        3.34        1.06      4.75 o 
   0   9  13       29.44       29.85      9.59 o 
   1   9  13       28.10       33.64      5.38 o 
   2   9  13        0.71       -3.98      7.36 o 
   3   9  13      177.62      204.75      8.88 o 
  -3  10  13        0.79        5.26      8.52 o 
  -2  10  13       32.69       45.87      5.66 o 
  -1  10  13       38.87       37.12      5.47 o 
   0  10  13      135.82      164.97      7.93 o 
   1  10  13       71.18       79.24      6.53 o 
   2  10  13        0.03        1.96      7.67 o 
   3  10  13       13.18       14.24      8.15 o 
  -2  11  13       24.53       28.29      4.76 o 
  -1  11  13       28.38       33.78      5.80 o 
   0  11  13       55.85       86.57      7.07 o 
   1  11  13        7.11        2.86      5.59 o 
   2  11  13       54.00       74.52      9.06 o 
  -2  12  13        0.02       -2.08      8.69 o 
  -1  12  13       17.92       10.70      7.36 o 
   0  12  13        8.18        2.70      6.21 o 
   1  12  13        4.87       11.78      6.92 o 
  -1  13  13        5.75       -1.62      8.22 o 
   0  13  13        0.68        3.42      8.98 o 
  -2   0  14        4.02        1.01      5.84 o 
   0   0  14      142.10      162.14      7.73 o 
   2   0  14        4.17        4.71      7.64 o 
   4   0  14        1.18        0.45      9.13 o 
  -4   1  14        2.02        3.88      7.99 o 
  -3   1  14       57.05       50.74      5.68 o 
  -2   1  14       33.38       31.68      5.44 o 
  -1   1  14        0.37       -0.95      2.97 o 
   0   1  14        0.55       -0.03      2.91 o 
   1   1  14        6.16        6.44      3.83 o 
   2   1  14        8.17       14.38      5.34 o 
   3   1  14        0.01       -3.34      5.19 o 
   4   1  14        0.23        3.01      7.83 o 
  -4   2  14        6.76        0.05      8.22 o 
  -3   2  14       17.61       19.63      5.33 o 
  -2   2  14        4.54        6.49      3.98 o 
  -1   2  14        5.24        5.73      3.71 o 
   0   2  14       18.99       15.54      3.32 o 
   1   2  14       90.88       88.98      5.46 o 
   2   2  14        0.52       -2.02      5.72 o 
   3   2  14       20.32       19.08      5.86 o 
   4   2  14        9.19       15.37      9.46 o 
  -4   3  14       84.93       91.20     10.11 o 
  -3   3  14        5.92       14.20      5.35 o 
  -2   3  14       42.05       50.93      4.59 o 
  -1   3  14        2.47        1.52      3.93 o 
   0   3  14       11.04       10.98      4.04 o 
   1   3  14        0.47        5.45      3.77 o 
   2   3  14       59.05       56.75      4.94 o 
   3   3  14       15.51       17.62     11.39 o 
  -4   4  14      125.18      132.29     10.38 o 
  -3   4  14        6.31        9.78      7.91 o 
  -2   4  14       45.14       48.52      4.62 o 
  -1   4  14       11.96       13.83      4.11 o 
   0   4  14       58.37       61.79      6.34 o 
   1   4  14        6.15        5.96      4.01 o 
   2   4  14       11.53       13.19      4.51 o 
   3   4  14       22.04       20.79      5.61 o 
  -3   5  14      192.40      182.39     11.91 o 
  -2   5  14       20.98       20.89      3.94 o 
  -1   5  14       82.77       86.53      5.28 o 
   0   5  14       22.23       20.51      5.54 o 
   1   5  14       29.37       29.92      4.99 o 
   2   5  14       48.96       51.86      5.85 o 
   3   5  14       26.40       30.98      4.65 o 
  -3   6  14        6.61       10.22      5.78 o 
  -2   6  14        1.71        1.93      4.03 o 
  -1   6  14        0.44        1.55      3.92 o 
   0   6  14        1.13        2.68      5.07 o 
   1   6  14        4.98        2.18      4.45 o 
   2   6  14      149.51      171.49      7.06 o 
   3   6  14       64.90       65.29      8.80 o 
   4   6  14       23.07       23.50      9.12 o 
  -3   7  14       11.64       12.22      8.45 o 
  -2   7  14      148.10      164.28      6.76 o 
  -1   7  14        1.59        2.50      4.42 o 
   0   7  14       13.72       13.53      5.92 o 
   1   7  14        0.13       -3.71      4.33 o 
   2   7  14       11.21       10.20      4.70 o 
   3   7  14        7.85        3.89      5.90 o 
   4   7  14        0.02       -2.68      9.49 o 
  -3   8  14        0.38        1.88      8.96 o 
  -2   8  14       84.65       73.96      9.18 o 
  -1   8  14        0.57        0.17      5.01 o 
   0   8  14       36.75       27.74      5.81 o 
   1   8  14       14.49       15.53      5.76 o 
   2   8  14       57.73       65.85      7.75 o 
   3   8  14       20.22       20.15      8.12 o 
  -2   9  14       14.48        9.06      8.94 o 
  -1   9  14        0.28        6.04      6.50 o 
   0   9  14       29.33       31.83      7.95 o 
   1   9  14      224.03      259.43     14.19 o 
   2   9  14       16.14       17.16      7.81 o 
   3   9  14       36.74       32.69      8.51 o 
  -1  10  14      246.99      233.95     13.28 o 
   0  10  14       24.36       25.20      9.00 o 
   1  10  14       16.51       20.78      8.19 o 
   2  10  14        6.92        6.95      8.62 o 
   1   0  15        6.11        1.48      8.73 o 
  -1   1  15       18.19       22.64      8.25 o 
   0   1  15       24.51       28.33      4.46 o 
   1   1  15       24.68       22.44      6.00 o 
   2   1  15       10.26        5.72      6.16 o 
  -1   2  15       27.55       30.31      8.42 o 
   0   2  15        0.00        7.05      5.52 o 
   1   2  15        0.75       -1.57      6.06 o 
   2   2  15       17.59       20.02      6.26 o 
  -1   3  15       10.08       12.28      8.80 o 
   1   3  15        6.01        9.27      6.27 o 
   2   3  15       23.11       22.00      8.53 o 
  -1   4  15       46.69       45.88      8.50 o 
   0   4  15        5.62       10.51      7.98 o 
   1   4  15       19.08       22.50      6.34 o 
   2   4  15        1.26       -1.57      8.79 o 
  -2   5  15        0.09       -2.85      9.36 o 
  -1   5  15        0.80        0.81      9.14 o 
   0   5  15        5.06       18.38      8.42 o 
   1   5  15       20.00       38.52      9.20 o 
   2   5  15        1.10        0.45      9.67 o 
  -2   6  15       32.91       32.77      9.43 o 
  -1   6  15       21.23       13.60      9.73 o 
   2   6  15        0.56       -0.97     10.34 o 
                                                 
